# Supplementary material for: Mid‐life leukocyte telomere length and dementia risk: An observational and mendelian randomization study of 435,046 UK Biobank participants
Source: Aging Cell. 2023 May 30;22(7):e13808. doi: 10.1111/acel.13808 (PMC10352557; doi:10.1111/acel.13808)
Supplement: Supplementary file 2 — TableS1 [file ACEL-22-e13808-s008.xlsx]

## Sheet: TableSA.1
Table S1. Genetic instruments selected for Mendelian randomization analyses
Modified table based on Supplementary Table 1 of Codd et al. (Nature Genetics 2021)
A1 is the effect allele, A2 the other allele
N_imp is the sample size multiplied by the imputation quality to indicate approximate sample size for the test.
Beta is the estimated mean standard deviation change in leukocye telomere length per copy increase in the effect allele.
SE is the standard error of beta.
F=(Beta/SE)^2
%var explained' is the percent of variance explained by a particular genetic variant.
								Uncorrected for the winner's curse					Corrected for the winner's curse
Chr	Genetic Variant	BP_GRCh37	GENE	A1	A2	N_imp	FREQ (A1)	Beta	SE	Pvalue	F	%var explained	Beta	SE	F	%var explained
1	rs187540244	11224327	EXOSC10	G	A	455136	0.995418	0.091	0.0150513	1.2e-09	36.554	0.0080308	0.0417473	0.0565047	0.545869	0.000119935
1	rs66731853	20916238	CDA	G	A	463432	0.682696	0.018	0.00204085	1.5e-16	77.7895	0.0167827	0.0179896	0.00205921	76.3205	0.0164659
1	rs17185038	28219658	RPA2	C	G	464716	0.93539	0.026	0.00408171	2.1e-10	40.5754	0.00873046	0.0209505	0.00815937	6.59289	0.00141867
1	rs6669563	32279629	SPOCD1	A	G	464716	0.562232	0.018	0.00204085	2.1e-19	77.7895	0.0167364	0.0179896	0.00205921	76.3205	0.0164203
1	1:41236837_CT_C	41236837	NFYC	C	CT	458273	0.774903	0.015	0.00229596	1.7e-09	42.6829	0.00931298	0.013024	0.00387333	11.3062	0.00246708
1	rs41269079	45252015	BEST4	A	T	464215	0.811009	0.015	0.00255107	1.7e-09	34.5731	0.0074471	0.001	0.0149222	0.00449091	9.6742e-07
1	rs139795227	92842367	RPAP2	C	A	437231	0.985979	0.06	0.00867363	6.7e-12	47.8521	0.0109431	0.0567283	0.0115419	24.1571	0.00552472
1	rs4498805	110910397	SLC16A4	T	G	464158	0.453368	0.015	0.00204085	5.7e-14	54.0205	0.011637	0.0146551	0.00236788	38.3054	0.00825197
1	rs3838300	114442355	MAGI3	C	CA	463050	0.819725	0.033	0.00280617	6.1e-36	138.293	0.0298567	0.033	0.00280617	138.293	0.0298567
1	rs11579626	146741960	CHD1L	C	A	464433	0.915118	0.027	0.0038266	1.3e-13	49.7853	0.0107184	0.025894	0.00481702	28.8962	0.00622144
1	rs61818036	151364199	PSMB4	G	A	461745	0.176391	0.019	0.00255107	2.1e-12	55.4707	0.0120118	0.0186583	0.00288908	41.7087	0.00903205
1	rs932002	226577306	PARP1	C	T	463856	0.849157	0.04	0.00280617	7.3e-47	203.185	0.0437842	0.04	0.00280617	203.185	0.0437842
2	rs9752694	17874177	SMC6	C	G	461608	0.571283	0.014	0.00204085	2.7e-12	47.0579	0.0101933	0.0130931	0.00279403	21.9594	0.00475692
2	rs56178008	29098543	TRMT61B	A	T	463319	0.562503	0.014	0.00204085	9.7e-13	47.0579	0.0101557	0.0130931	0.00279403	21.9594	0.00473935
2	rs202034370	54488018		T	TA	456276	0.97541	0.103	0.00663277	2.6e-56	241.148	0.0528235	0.103	0.00663277	241.148	0.0528235
2	rs12613375	58984109	LINC01122	T	C	461376	0.862288	0.018	0.00280617	9.1e-10	41.1449	0.00891707	0.0148676	0.00531449	7.82633	0.00169627
2	rs775145631	210667432	UNC80	TC	T	462415	0.409029	0.027	0.00204085	2e-41	175.026	0.0378362	0.027	0.00204085	175.026	0.0378362
2	rs35671754	216220870	ATIC	T	G	462765	0.704253	0.012	0.00229596	1.4e-08	27.317	0.00590266	0.001	0.0133259	0.00563131	1.21688e-06
3	rs869785	24347800	THRB	T	C	463558	0.327529	0.015	0.00204085	4.4e-12	54.0205	0.0116521	0.0146551	0.00236788	38.3054	0.00826265
3	rs575032615	47638657	SMARCC1	G	A	416872	0.984904	0.061	0.00841852	1.1e-12	52.5035	0.0125931	0.0593758	0.00995993	35.5391	0.00852445
3	rs78491606	72891547	SHQ1	A	C	464716	0.981567	0.076	0.0073981	1.9e-24	105.533	0.0227039	0.0759999	0.00739838	105.524	0.0227021
3	rs6776756	128215821	GATA2	G	A	463785	0.402438	0.017	0.00204085	1.1e-17	69.3863	0.0149586	0.0169609	0.00209558	65.5076	0.0141226
3	3:138398778_TA_T	138398778	PIK3CB	T	TA	454254	0.44132	0.015	0.00204085	9.1e-13	54.0205	0.0118907	0.0146551	0.00236788	38.3054	0.00843187
3	rs41272947	160119525		G	A	464361	0.458021	0.017	0.00204085	5.9e-18	69.3863	0.0149401	0.0169609	0.00209558	65.5076	0.014105
3	rs2293607	169482335	TERC	T	C	464283	0.757553	0.094	0.00229596	<1.0E-314	1676.2	0.359732	0.094	0.00229596	1676.2	0.359732
4	rs753936006	2191750	POLN	CAAAAA	C	461329	0.886351	0.025	0.00306128	1.1e-14	66.692	0.0144544	0.0249209	0.00316262	62.0918	0.0134575
4	rs871134	7044380	CCDC96	C	T	462176	0.430968	0.018	0.00204085	1.7e-19	77.7895	0.0168283	0.0179896	0.00205921	76.3205	0.0165106
4	rs13129697	9926967	SLC2A9	G	T	464716	0.720832	0.017	0.00229596	1.5e-14	54.8238	0.0117959	0.0166589	0.00262729	40.2047	0.00865072
4	rs35500378	122729413	EXOSC9	CACTT	C	463888	0.610542	0.014	0.00204085	2e-12	47.0579	0.0101432	0.0130931	0.00279403	21.9594	0.00473354
4	rs4435700	164020174	NAF1	A	C	459000	0.235067	0.054	0.00229596	2.2e-112	553.17	0.120371	0.054	0.00229596	553.17	0.120371
5	rs112951499	50697	LOC105374602	AAACCCT	A	415296	0.936584	0.034	0.00433681	8.1e-15	61.4633	0.0147977	0.0337649	0.00460358	53.7947	0.0129517
5	rs7705526	1285974		A	C	451006	0.673422	0.078	0.00229596	2.4e-282	1154.14	0.255251	0.078	0.00229596	1154.14	0.255251
5	rs61748181	1294166		C	T	463851	0.971072	0.059	0.00586745	2.8e-23	101.112	0.0217937	0.0589997	0.00586803	101.092	0.0217893
5	5:78951569_GT_G	78951569	TENT2 (PAPD4)	GT	G	463081	0.898518	0.025	0.00331639	1.9e-13	56.8263	0.0122698	0.0246425	0.00368288	44.7709	0.00966712
5	rs34255404	138935580	UBE2D2	A	G	463012	0.943277	0.037	0.00433681	6.8e-18	72.7883	0.0157181	0.0369592	0.00439574	70.694	0.015266
6	rs80324517	204031	LOC285766	A	G	464716	0.951741	0.04	0.00459192	1.8e-17	75.8807	0.0163257	0.0399744	0.00463124	74.5022	0.0160292
7	rs117247304	69010	LOC102723672	G	A	372378	0.975555	0.064	0.0073981	4.2e-18	74.8376	0.0200932	0.0639525	0.00746835	73.3273	0.0196878
7	rs13230646	23930316	STK31	T	C	458458	0.751055	0.017	0.00229596	8.9e-14	54.8238	0.0119569	0.0166589	0.00262729	40.2047	0.00876879
7	rs11769630	50257703	IKZF1	T	A	455587	0.927773	0.026	0.0038266	4.3e-11	46.1658	0.0101322	0.0241251	0.00541369	19.8587	0.00435875
7	rs2538745	76310784	UPK3B	T	C	459153	0.397159	0.013	0.00204085	3.1e-10	40.5754	0.00883623	0.0104406	0.00405397	6.63276	0.00144454
7	rs2056726	99780283	STAG3	G	A	464552	0.785624	0.023	0.00255107	7.9e-21	81.2853	0.0174945	0.0229935	0.002563	80.4849	0.0173223
7	rs609953	123422444	RNU6-2	A	T	459026	0.617692	0.013	0.00229596	7e-11	32.0596	0.00698378	0.001	0.0133259	0.00563131	1.2268e-06
7	rs7790856	124459852	POT1	C	T	464345	0.710861	0.044	0.00229596	1.8e-87	367.262	0.0790301	0.044	0.00229596	367.262	0.0790301
7	rs4731541	128678236	TNPO3	C	G	464268	0.375099	0.021	0.00204085	1.4e-23	105.88	0.0228006	0.021	0.00204105	105.859	0.0227961
7	rs1985369	159119220		A	G	445833	0.131822	0.031	0.00306128	3.6e-25	102.546	0.0229956	0.0309999	0.00306161	102.523	0.0229906
8	rs2306646	21846586	XPO7	G	C	461926	0.440525	0.021	0.00204085	3.3e-25	105.88	0.0229162	0.021	0.00204105	105.859	0.0229116
8	rs762679	48885436	MCM4	A	T	464716	0.143499	0.031	0.00306128	1.4e-27	102.546	0.0220614	0.0309999	0.00306161	102.523	0.0220566
8	rs564224004	56667353	TGS1	C	CATATATTAT	457659	0.1149	0.031	0.00306128	2.1e-22	102.546	0.0224015	0.0309999	0.00306161	102.523	0.0223966
8	rs7012816	70964743	PRDM14	A	G	464716	0.870003	0.018	0.00280617	3e-09	41.1449	0.00885299	0.0148676	0.00531449	7.82633	0.00168408
8	rs10112752	73958718	TERF1	G	A	462003	0.569631	0.029	0.00204085	9.5e-46	201.917	0.0436855	0.029	0.00204085	201.917	0.0436855
8	rs540491189	74150379		T	G	385475	0.997823	0.191	0.0237249	3.8e-16	64.8122	0.0168108	0.190249	0.0246347	59.6416	0.0154698
8	rs1023767	95530969	VIRMA	G	A	464716	0.762405	0.018	0.00229596	5e-15	61.4633	0.0132243	0.0178649	0.00244936	53.198	0.0114461
9	rs4742448	826585	DMRT1	G	C	443556	0.530842	0.015	0.00204085	6.4e-14	54.0205	0.0121775	0.0146551	0.00236788	38.3054	0.00863522
9	rs4743037	109639970	ZNF462	T	C	462541	0.769126	0.015	0.00229596	5.1e-10	42.6829	0.00922706	0.013024	0.00387333	11.3062	0.00244432
10	rs762222726	5816070	ASB13	CAAACAT	C	462547	0.399185	0.018	0.00204085	1.9e-19	77.7895	0.0168148	0.0179896	0.00205921	76.3205	0.0164973
10	rs12572897	96114835	NOC3L	G	A	464716	0.869908	0.032	0.00306128	3.6e-27	109.268	0.0235074	0.032	0.00306137	109.262	0.023506
10	10:101274251_CT_C	101274251	NKX2-3	CT	C	463870	0.619614	0.022	0.00204085	1.9e-27	116.204	0.0250447	0.022	0.00204088	116.201	0.025044
10	rs4919611	103894939	PPRC1	C	A	464716	0.112898	0.026	0.00331639	5.1e-16	61.4633	0.0132243	0.025816	0.00352535	53.6257	0.0115381
10	rs9419958	105675946		T	C	463885	0.13861	0.081	0.00306128	2.6e-167	700.106	0.150695	0.081	0.00306128	700.106	0.150695
11	rs939916	202253	ODF3	A	G	458773	0.330033	0.024	0.00204085	6.6e-29	138.293	0.0301349	0.024	0.00204085	138.292	0.0301349
11	rs10840270	9629553	WEE1	G	C	460657	0.344316	0.014	0.00229596	1.3e-11	37.1815	0.00807076	0.00777492	0.00739343	1.10586	0.000240061
11	rs611646	108177097		T	A	464305	0.591315	0.037	0.00204085	3.5e-73	328.685	0.0707407	0.037	0.00204085	328.685	0.0707407
11	rs6590343	128500215	FLI1	G	A	463852	0.483615	0.012	0.00204085	1.5e-09	34.5731	0.00745293	0.001	0.011728	0.00727034	1.56739e-06
12	rs10845387	11757743	LINC01252	G	A	464716	0.647334	0.014	0.00204085	1.5e-11	47.0579	0.0101251	0.0130931	0.00279403	21.9594	0.00472511
12	rs12369950	24762109	LINC00477	T	C	462282	0.859325	0.018	0.00306128	8e-10	34.5731	0.00747824	0.001	0.0181118	0.00304842	6.5943e-07
12	rs79977579	54694560	SMUG1	A	C	457062	0.90445	0.028	0.00357149	2.3e-16	61.4633	0.0134457	0.0278033	0.00379476	53.6815	0.0117435
12	rs1907702	88955469	KITLG	A	G	462976	0.233229	0.015	0.00255107	5.9e-10	34.5731	0.00746703	0.001	0.0149222	0.00449091	9.7001e-07
12	rs76666449	120904895	SRSF9	C	T	461128	0.899375	0.03	0.00331639	8.2e-19	81.8299	0.0177424	0.029993	0.00332886	81.1798	0.0176015
12	rs4758644	122943915	ZCCHC8	A	C	464129	0.269222	0.017	0.00229596	2.7e-13	54.8238	0.0118108	0.0166589	0.00262729	40.2047	0.00866166
12	rs79228077	133046343	MUC8	G	T	394231	0.368978	0.015	0.00204085	2.3e-11	54.0205	0.0137009	0.0146551	0.00236788	38.3054	0.00971554
13	rs1332941	41695100	KBTBD6	G	A	460016	0.179534	0.026	0.00280617	5.9e-21	85.8455	0.0186579	0.025997	0.00281226	85.4547	0.018573
13	rs35017269	73340177	DIS3	A	G	447674	0.984244	0.067	0.00816342	1.6e-16	67.3606	0.0150445	0.0668238	0.00838846	63.4597	0.0141734
14	rs3093888	20812951	TEP1	G	A	463795	0.94869	0.029	0.00459192	1.5e-10	39.8848	0.00859891	0.0224927	0.00985414	5.2101	0.00112335
14	rs73581419	21941148	RAB2B	T	C	462410	0.893395	0.023	0.00306128	1.3e-12	56.4481	0.0122059	0.0226495	0.00341725	43.93	0.00949933
14	rs12884911	65027871	PPP1R36	C	T	463054	0.49667	0.013	0.00204085	2.9e-11	40.5754	0.00876179	0.0104406	0.00405397	6.63276	0.00143237
14	rs762810	65544367	MAX	C	A	463076	0.647514	0.02	0.00204085	4.3e-22	96.0365	0.0207345	0.0199996	0.00204198	95.9265	0.0207108
14	rs137901416	73418095	DCAF4	A	G	463864	0.899689	0.046	0.00331639	4.7e-43	192.391	0.0414586	0.046	0.00331639	192.391	0.0414586
14	14:91970514_GA_G	91970514	PPP4R3A	G	GA	463412	0.544128	0.019	0.00204085	6.3e-22	86.6729	0.0186997	0.0189977	0.00204593	86.2227	0.0186026
14	rs1957937	96181360	TCL1A	T	A	463272	0.83982	0.021	0.00255107	1.9e-14	67.7633	0.014625	0.0209418	0.00262812	63.4949	0.0137039
15	rs17677991	42032383	MGA	G	C	464716	0.657877	0.022	0.00204085	4.4e-26	116.204	0.0249992	0.022	0.00204088	116.201	0.0249985
15	rs181647350	50379219	ATP8B4	T	C	455018	0.761155	0.034	0.00229596	7.7e-46	219.295	0.0481716	0.034	0.00229596	219.295	0.0481716
15	rs1980240	56774018	TEX9	C	A	462804	0.594757	0.013	0.00204085	2.2e-10	40.5754	0.00876653	0.0104406	0.00405397	6.63276	0.00143315
16	rs80116508	3650970	SLX4	G	A	458739	0.937644	0.035	0.00408171	2e-17	73.5279	0.0160257	0.0349658	0.00413212	71.6047	0.0156066
16	rs11646283	9073060	USP7	C	T	461847	0.589297	0.015	0.00204085	5.3e-14	54.0205	0.0116953	0.0146551	0.00236788	38.3054	0.00829326
16	rs182059586	14652220	PARN	T	C	408252	0.97489	0.057	0.00663277	4.9e-17	73.8515	0.0180864	0.0569495	0.00670631	72.1128	0.0176607
16	rs450962	28413517	EIF3CL	G	A	384323	0.716221	0.014	0.00255107	5.9e-09	30.117	0.00783577	0.001	0.0149222	0.00449091	1.16853e-06
16	rs8053839	48390512	LONP2	G	T	457145	0.458038	0.014	0.00204085	1e-11	47.0579	0.0102928	0.0130931	0.00279403	21.9594	0.00480336
16	rs12447324	50089038	PAPD5	A	C	449188	0.803162	0.017	0.00255107	4.4e-11	44.4073	0.00988514	0.0153422	0.00390291	15.4525	0.00343997
16	rs76219171	50188929		A	G	450771	0.941567	0.036	0.00408171	7.8e-17	77.7895	0.017254	0.0359833	0.00410855	76.7052	0.0170135
16	rs139438549	67692863		C	T	452322	0.998884	0.256	0.0303577	2.7e-17	71.1119	0.015719	0.255645	0.0308431	68.7003	0.015186
16	rs142507451	67694044		C	T	461205	0.997058	0.142	0.0186228	1.6e-14	58.1416	0.0126049	0.140407	0.0203105	47.79	0.0103609
16	rs528301822	69403012	TERF2	T	A	464228	0.710663	0.024	0.00204085	1.7e-27	138.293	0.0297809	0.024	0.00204085	138.292	0.0297809
16	rs62053340	69987764	EXOSC6	C	T	457598	0.617037	0.021	0.00204085	1.2e-24	105.88	0.0231329	0.021	0.00204105	105.859	0.0231282
16	rs34003787	73071381	ZFHX3	C	T	449493	0.912293	0.024	0.00357149	1.9e-11	45.1567	0.0100451	0.0219574	0.00527516	17.3256	0.00385433
16	rs11866592	74654396		A	G	464397	0.85802	0.035	0.00280617	1.3e-33	155.563	0.0334867	0.035	0.00280617	155.563	0.0334867
16	rs2303262	82203758	MPHOSPH6	C	T	464716	0.222887	0.047	0.00255107	2.9e-85	339.431	0.0729873	0.047	0.00255107	339.431	0.0729873
16	rs62046862	88073029	BANP	A	C	441263	0.479275	0.024	0.00204085	4.9e-31	138.293	0.0313304	0.024	0.00204085	138.292	0.0313304
16	rs9923119	90153815	PRDM7	C	T	446260	0.7498	0.018	0.00229596	1.8e-13	61.4633	0.0137711	0.0178649	0.00244936	53.198	0.0119194
17	rs7218033	1694247	RPA1	C	T	460448	0.746597	0.023	0.00229596	1e-22	100.352	0.0217897	0.0229998	0.00229647	100.306	0.0217797
17	rs4724	7760397	CTC1	G	A	464716	0.883402	0.055	0.00306128	9.8e-69	322.789	0.0694113	0.055	0.00306128	322.789	0.0694113
17	rs75664430	8064779		C	G	462922	0.751972	0.024	0.00229596	3.6e-24	109.268	0.0235985	0.024	0.00229606	109.259	0.0235964
17	rs111527438	29252703	ADAP2	C	T	462353	0.648749	0.013	0.00229596	3.1e-09	32.0596	0.00693352	0.001	0.0133259	0.00563131	1.21797e-06
17	rs12941945	41448228		A	G	458692	0.832437	0.026	0.00255107	3e-22	103.873	0.0226404	0.0259999	0.00255132	103.852	0.0226357
17	rs34405642	65741012	NOL11	GA	G	413522	0.414632	0.013	0.00204085	2.6e-09	40.5754	0.00981119	0.0104406	0.00405397	6.63276	0.00160394
17	rs2069536	74001106	TEN1	A	G	463298	0.249795	0.015	0.00229596	1.8e-10	42.6829	0.00921198	0.013024	0.00387333	11.3062	0.00244032
17	rs144204502	76183233		C	T	447012	0.987438	0.101	0.00892874	3.4e-28	127.957	0.0286167	0.101	0.00892874	127.957	0.0286167
18	rs3891167	658423		A	G	427300	0.746565	0.043	0.00229596	1.2e-70	350.758	0.0820198	0.043	0.00229596	350.758	0.0820198
18	rs78694226	710980		G	A	452168	0.992114	0.066	0.0114798	6.8e-09	33.0536	0.00730949	0.001	0.0706276	0.000200471	4.43355e-08
18	rs8088824	42151261		T	C	462570	0.236812	0.026	0.00229596	8.1e-28	128.238	0.0277153	0.026	0.00229596	128.238	0.0277153
18	rs2276182	51798047	POLI	G	C	464368	0.596773	0.023	0.00204085	2.8e-30	127.008	0.0273433	0.023	0.00204086	127.008	0.0273432
18	rs6565924	74691225	ZNF236	G	A	461318	0.638554	0.013	0.00204085	2.9e-10	40.5754	0.00879478	0.0104406	0.00405397	6.63276	0.00143777
18	rs1879100	77985740	PARD6G	C	T	452390	0.137732	0.019	0.00306128	8.1e-11	38.5213	0.00851434	0.0131488	0.00779049	2.84869	0.000629694
19	rs80337039	4105089	MAP2K2	T	G	388380	0.993522	0.081	0.0135207	2.3e-09	35.8901	0.00924012	0.024733	0.0617689	0.16033	4.12817e-05
19	rs35601737	13220703	TRMT1	C	G	464716	0.704101	0.014	0.00204085	1.9e-10	47.0579	0.0101251	0.0130931	0.00279403	21.9594	0.00472511
19	rs8105767	22215441	ZNF208	G	A	461895	0.70533	0.033	0.00204085	2.5e-50	261.459	0.0565737	0.033	0.00204085	261.459	0.0565737
19	rs4530278	33752994	CEBPA	T	G	457460	0.40185	0.014	0.00204085	1.5e-11	47.0579	0.0102857	0.0130931	0.00279403	21.9594	0.00480005
19	rs11084431	56708667	ZSCAN5B	G	A	451567	0.395562	0.012	0.00204085	4e-09	34.5731	0.00765567	0.001	0.011728	0.00727034	1.61003e-06
19	rs8102497	57370055	PEG3	G	A	461792	0.568172	0.015	0.00204085	1.4e-13	54.0205	0.0116966	0.0146551	0.00236788	38.3054	0.00829424
20	rs1291143	35525640	SAMHD1	C	A	463481	0.150974	0.049	0.00280617	1.8e-69	304.904	0.0657424	0.049	0.00280617	304.904	0.0657424
20	rs544699357	41997057	SRSF6	T	C	373245	0.998007	0.169	0.0250005	1.1e-11	45.6959	0.0122414	0.155964	0.0360907	18.6749	0.00500314
20	rs577449057	62236709	RTEL1	A	G	268900	0.994723	0.154	0.0181126	1.4e-17	72.2904	0.0268766	0.153825	0.0183573	70.2165	0.0261057
20	rs187013287	62298374		A	T	370530	0.99742	0.283	0.0219392	7.9e-38	166.392	0.0448863	0.283	0.0219392	166.392	0.0448863
20	rs35640778	62321128		G	A	464716	0.979243	0.209	0.00714299	9.6e-195	856.116	0.183885	0.209	0.00714299	856.116	0.183885
20	20:62321690_GAGA_G	62321690		G	GAGA	349451	0.995641	0.118	0.0173473	1.3e-11	46.2703	0.0132391	0.109712	0.0244512	20.1329	0.00576098
20	rs115610405	62325833		C	A	464716	0.981137	0.11	0.0073981	1.8e-50	221.078	0.0475501	0.11	0.0073981	221.078	0.0475501
20	rs187577818	62358869		C	A	373318	0.997306	0.298	0.021429	6.6e-44	193.388	0.0517757	0.298	0.021429	193.388	0.0517757
20	rs111527478	62678100		A	G	457574	0.900225	0.022	0.00331639	1.2e-10	44.0063	0.00961638	0.0197266	0.00518415	14.4794	0.00316429
22	rs28502153	17469049	GAB4	C	A	464716	0.622042	0.022	0.00204085	1.2e-25	116.204	0.0249992	0.022	0.00204088	116.201	0.0249985
22	rs5845706	45779013	SMC1B	CA	C	459636	0.643742	0.015	0.00204085	2.2e-12	54.0205	0.0117515	0.0146551	0.00236788	38.3054	0.00833316
22	rs131796	50971639	TYMP	G	GA	460083	0.235626	0.024	0.00229596	6.7e-25	109.268	0.023744	0.024	0.00229606	109.259	0.023742
												3.61943				3.2673
