# Supplementary material for: Mid‐life leukocyte telomere length and dementia risk: An observational and mendelian randomization study of 435,046 UK Biobank participants
Source: Aging Cell. 2023 May 30;22(7):e13808. doi: 10.1111/acel.13808 (PMC10352557; doi:10.1111/acel.13808)
Supplement: Supplementary file 4 — TablesS9‐S14 [file ACEL-22-e13808-s003.xlsx]

## Sheet: List of the tables
Mid-life leukocyte telomere length and dementia risk:
an observational and Mendelian randomization study of 435,046 UK Biobank participants
Table S9 Cox proportional hazards models adjusting for different sets of covariaes for associations with incident AD/ADRD
Table S10 Cox proportional hazards models adjusting for different sets of covariaes for associations with incident AD/ADRD in APOE e3e3s
Table S11 Cox proportional hazards models adjusting for different sets of covariaes for associations with incident AD/ADRD in APOE e4s
Table S12 Cox proportional hazards models adjusting for different sets of covariaes for associations with incident AD/ADRD in APOE e2s
Table S13 Cox proportional hazards models adjusting for different sets of covariaes for associations with incident Alzheimer's disease
Table S14 Cox proportional hazards models adjusting for different sets of covariaes for associations with incident vascular dementia

## Sheet: Table S9
Table S9 Cox proportional hazards models adjusting for different sets of covariaes for associations with incident AD/ADRD
	Unadjusted				Base				Full
Variable	HR	95% CI: 2.5%	95% CI: 97.5%	P-Value	HR	95% CI: 2.5%	95% CI: 97.5%	P-Value	HR	95% CI: 2.5%	95% CI: 97.5%	P-Value	Beta(age)	Beta/Beta(age)	Equivalent age effect
LTL	0.746004	0.727469	0.765012	2.53656e-115	0.913087	0.889846	0.936935	4.782e-12	0.929657	0.903968	0.956078	3.36998e-07	0.173746	-0.419802	0.419802	-year younger
Age					1.18849	1.18237	1.19465	0	1.18975	1.18284	1.19671	0	0.173746	1	1	-year older
Sex(=Male)					1.31399	1.25077	1.38041	1.90945e-27	1.41568	1.3382	1.49765	1.00342e-33	0.173746	2.00068	2.00068	-year older
Education (ref=None)
Education (=CSEs or equivalent)									0.773693	0.632982	0.945685	0.0122366	0.173746	-1.47675	1.47675	-year younger
Education (=O levels/GCSEs or equivalent)									0.830841	0.760654	0.907505	3.86726e-05	0.173746	-1.06659	1.06659	-year younger
Education(=A/AS levels/NVQ/HND/HNC)									0.870336	0.801589	0.944979	0.000939676	0.173746	-0.799303	0.799303	-year younger
Education (=Other professional qualifications)									0.74312	0.680816	0.811126	3.02364e-11	0.173746	-1.7088	1.7088	-year younger
Education (=College or university degree)									0.667174	0.616268	0.722285	1.6219e-23	0.173746	-2.32928	2.32928	-year younger
Townsend deprivation index									1.05482	1.04503	1.0647	3.23484e-29	0.173746	0.307161	0.307161	-year older
BMI									0.996167	0.989999	1.00237	0.225524	0.173746	-0.0221035	0.0221035	-year younger
IPAQ activity group (ref=Low)
IPAQ activity group (=Moderate)									0.848081	0.785239	0.915952	2.72905e-05	0.173746	-0.948389	0.948389	-year younger
IPAQ activity group (=High)									0.764214	0.705866	0.827384	3.22158e-11	0.173746	-1.5477	1.5477	-year younger
Smoking status (ref=Never)
Smoking status (=Current)									1.45568	1.32987	1.5934	3.92036e-16	0.173746	2.16105	2.16105	-year older
Smoking status (=Previous)									1.11635	1.05302	1.1835	0.00022119	0.173746	0.633502	0.633502	-year older
Alcohol intake Freq. (ref=Never)
Alcohol intake freq. (=Special occasions only)									0.716671	0.644338	0.797124	8.40713e-10	0.173746	-1.91739	1.91739	-year younger
Alcohol intake freq. (=One to three times a month)									0.635677	0.567428	0.712135	5.35032e-15	0.173746	-2.60762	2.60762	-year younger
Alcohol intake freq. (=Once or twice a week)									0.55849	0.507588	0.614497	6.74857e-33	0.173746	-3.3527	3.3527	-year younger
Alcohol intake freq. (=Three or four times a week)									0.511188	0.462518	0.564978	1.81544e-39	0.173746	-3.86206	3.86206	-year younger
Alcohol intake freq. (=Daily or almost daily)									0.601802	0.545594	0.663801	3.28681e-24	0.173746	-2.92281	2.92281	-year younger
APOE genotype (ref=e3e3)
APOE genotype (=e2e3)									0.823217	0.739339	0.91661	0.000388106	0.173746	-1.11966	1.11966	-year younger
APOE genotype (=e2e2)									0.963735	0.639043	1.4534	0.86012	0.173746	-0.212605	0.212605	-year younger
APOE genotype (=e2e4)									1.50112	1.26684	1.77873	2.70561e-06	0.173746	2.33797	2.33797	-year older
APOE genotype (=e3e4)									2.38307	2.24501	2.52961	6.57712e-179	0.173746	4.99802	4.99802	-year older
APOE genotype (=e4e4)									7.06513	6.4459	7.74385	0	0.173746	11.253	11.253	-year older
APOE genotype (=e1e2)									0.000660962	8.07847e-188	Inf	0.972967	0.173746	-42.1408	42.1408	-year younger
PC1									1.00313	0.988316	1.01816	0.680893	0.173746	0.0179613	0.0179613	-year older
PC2									1.01604	0.999181	1.03319	0.0623201	0.173746	0.0916056	0.0916056	-year older
PC3									0.994259	0.977865	1.01093	0.497305	0.173746	-0.0331384	0.0331384	-year younger
PC4									1.00391	0.994742	1.01316	0.404482	0.173746	0.0224588	0.0224588	-year older
PC5									1.00513	1.00067	1.0096	0.0240306	0.173746	0.0294373	0.0294373	-year older
PC6									0.991013	0.975603	1.00667	0.258892	0.173746	-0.051959	0.051959	-year younger
PC7									1.00261	0.992419	1.01292	0.616551	0.173746	0.0150303	0.0150303	-year older
PC8									1.01517	1.00353	1.02695	0.0105272	0.173746	0.0866474	0.0866474	-year older
PC9									0.999331	0.992323	1.00639	0.852132	0.173746	-0.00385194	0.00385194	-year younger
PC10									1.00176	0.988765	1.01493	0.791447	0.173746	0.0101414	0.0101414	-year older
Assessment center(ref=Leeds)
Assessment center(=Barts)									0.830864	0.667658	1.03397	0.0967911	0.173746	-1.06643	1.06643	-year younger
Assessment center(=Birmingham)									0.850738	0.72096	1.00388	0.0555996	0.173746	-0.930389	0.930389	-year younger
Assessment center(=Bristol)									0.890269	0.77771	1.01912	0.0919213	0.173746	-0.668973	0.668973	-year younger
Assessment center(=Bury)									1.06927	0.936454	1.22093	0.322283	0.173746	0.385507	0.385507	-year older
Assessment center(=Cardiff)									0.585197	0.473742	0.722874	6.6843e-07	0.173746	-3.08384	3.08384	-year younger
Assessment center(=Croydon)									0.983408	0.83689	1.15558	0.838926	0.173746	-0.0962994	0.0962994	-year younger
Assessment center(=Edinburgh)									0.843663	0.71063	1.0016	0.0521734	0.173746	-0.978451	0.978451	-year younger
Assessment center(=Glasgow)									0.921297	0.786288	1.07949	0.310624	0.173746	-0.471797	0.471797	-year younger
Assessment center(=Hounslow)									0.886099	0.751475	1.04484	0.150365	0.173746	-0.695992	0.695992	-year younger
Assessment center(=Liverpool)									1.09299	0.957921	1.24711	0.186431	0.173746	0.511786	0.511786	-year older
Assessment center(=Manchester)									1.11438	0.941568	1.31891	0.207793	0.173746	0.623315	0.623315	-year older
Assessment center(=Middlesborough)									1.00725	0.863499	1.17494	0.926706	0.173746	0.041598	0.041598	-year older
Assessment center(=Newcastle)									0.906625	0.797676	1.03045	0.133432	0.173746	-0.564195	0.564195	-year younger
Assessment center(=Nottingham)									1.18212	1.04201	1.34106	0.0093394	0.173746	0.962954	0.962954	-year older
Assessment center(=Oxford)									1.11292	0.942505	1.31416	0.207061	0.173746	0.615789	0.615789	-year older
Assessment center(=Reading)									0.869728	0.748555	1.01052	0.068258	0.173746	-0.803323	0.803323	-year younger
Assessment center(=Sheffield)									0.866521	0.747116	1.00501	0.0582366	0.173746	-0.824587	0.824587	-year younger
Assessment center(=Stoke)									1.02252	0.879002	1.18948	0.772857	0.173746	0.128192	0.128192	-year older
Assessment center(=Swansea)									0.126287	0.0404403	0.394372	0.000368804	0.173746	-11.9093	11.9093	-year younger
Assessment center(=Wrexham)									0.581097	0.186307	1.81246	0.349626	0.173746	-3.12431	3.12431	-year younger

## Sheet: Table S10
Table S10 Cox proportional hazards models adjusting for different sets of covariaes for associations with incident AD/ADRD in APOE e3e3s
	Unadjusted				Base				Full
Variable	HR	95% CI: 2.5%	95% CI: 97.5%	P-Value	HR	95% CI: 2.5%	95% CI: 97.5%	P-Value	HR	95% CI: 2.5%	95% CI: 97.5%	P-Value	Beta(age)	Beta/Beta(age)	Equivalent age effect
LTL	0.747649	0.718945	0.777498	5.03144e-48	0.903719	0.868171	0.940722	7.63235e-07	0.926683	0.88704	0.968096	0.000641337	0.148254	-0.513608	0.513608	-year younger
Age					1.15869	1.15014	1.1673	0	1.15981	1.15007	1.16962	1.90548e-260	0.148254	1	1	-year older
Sex(=Male)					1.49137	1.38055	1.61109	3.46326e-24	1.55956	1.42756	1.70376	6.92537e-23	0.148254	2.99758	2.99758	-year older
Education (ref=None)
Education (=CSEs or equivalent)									0.67395	0.48734	0.932015	0.0170504	0.148254	-2.66165	2.66165	-year younger
Education (=O levels/GCSEs or equivalent)									0.829034	0.721604	0.952459	0.00810097	0.148254	-1.26468	1.26468	-year younger
Education(=A/AS levels/NVQ/HND/HNC)									0.924813	0.815832	1.04835	0.22177	0.148254	-0.527227	0.527227	-year younger
Education (=Other professional qualifications)									0.73652	0.641575	0.845514	1.40447e-05	0.148254	-2.06281	2.06281	-year younger
Education (=College or university degree)									0.653644	0.57683	0.740687	2.62681e-11	0.148254	-2.86801	2.86801	-year younger
Townsend deprivation index									1.0655	1.05033	1.0809	4.37215e-18	0.148254	0.42797	0.42797	-year older
BMI									1.00775	0.998286	1.0173	0.108808	0.148254	0.0520497	0.0520497	-year older
IPAQ activity group (ref=Low)
IPAQ activity group (=Moderate)									0.836031	0.743351	0.940267	0.00281386	0.148254	-1.20799	1.20799	-year younger
IPAQ activity group (=High)									0.743358	0.658111	0.839647	1.82159e-06	0.148254	-2.00047	2.00047	-year younger
Smoking status (ref=Never)
Smoking status (=Current)									1.59207	1.39128	1.82184	1.36968e-11	0.148254	3.13676	3.13676	-year older
Smoking status (=Previous)									1.13719	1.03724	1.24676	0.00616246	0.148254	0.867145	0.867145	-year older
Alcohol intake Freq. (ref=Never)
Alcohol intake freq. (=Special occasions only)									0.723366	0.611721	0.855387	0.000152967	0.148254	-2.18437	2.18437	-year younger
Alcohol intake freq. (=One to three times a month)									0.637989	0.533379	0.763116	8.71486e-07	0.148254	-3.03152	3.03152	-year younger
Alcohol intake freq. (=Once or twice a week)									0.563284	0.484301	0.655148	9.60165e-14	0.148254	-3.87155	3.87155	-year younger
Alcohol intake freq. (=Three or four times a week)									0.493958	0.421422	0.578979	3.19743e-18	0.148254	-4.75742	4.75742	-year younger
Alcohol intake freq. (=Daily or almost daily)									0.6387	0.548045	0.744351	9.4589e-09	0.148254	-3.02401	3.02401	-year younger
PC1									0.991681	0.969064	1.01483	0.477929	0.148254	-0.0563447	0.0563447	-year younger
PC2									1.01151	0.985506	1.0382	0.389121	0.148254	0.0771891	0.0771891	-year older
PC3									1.00271	0.977056	1.02904	0.837797	0.148254	0.0182596	0.0182596	-year older
PC4									1.00854	0.994113	1.02317	0.247416	0.148254	0.0573449	0.0573449	-year older
PC5									1.00141	0.994481	1.00838	0.691227	0.148254	0.00948708	0.00948708	-year older
PC6									0.985565	0.961771	1.00995	0.243567	0.148254	-0.0980777	0.0980777	-year younger
PC7									1.00736	0.991449	1.02352	0.366843	0.148254	0.0494302	0.0494302	-year older
PC8									1.01684	0.998858	1.03514	0.0665945	0.148254	0.112638	0.112638	-year older
PC9									1.0022	0.991246	1.01328	0.694708	0.148254	0.0148503	0.0148503	-year older
PC10									0.992495	0.972574	1.01282	0.46649	0.148254	-0.0508135	0.0508135	-year younger
Assessment center(ref=Leeds)
Assessment center(=Barts)									0.850647	0.609697	1.18682	0.34111	0.148254	-1.09109	1.09109	-year younger
Assessment center(=Birmingham)									0.864417	0.668289	1.1181	0.267125	0.148254	-0.982774	0.982774	-year younger
Assessment center(=Bristol)									0.959494	0.777583	1.18396	0.699848	0.148254	-0.278911	0.278911	-year younger
Assessment center(=Bury)									1.14929	0.934929	1.41281	0.186458	0.148254	0.938572	0.938572	-year older
Assessment center(=Cardiff)									0.592312	0.424939	0.825609	0.00199499	0.148254	-3.5326	3.5326	-year younger
Assessment center(=Croydon)									0.960019	0.743934	1.23887	0.75382	0.148254	-0.275215	0.275215	-year younger
Assessment center(=Edinburgh)									0.661208	0.490443	0.891431	0.00664904	0.148254	-2.7904	2.7904	-year younger
Assessment center(=Glasgow)									0.847788	0.657555	1.09305	0.202783	0.148254	-1.1138	1.1138	-year younger
Assessment center(=Hounslow)									0.892667	0.691181	1.15289	0.384341	0.148254	-0.765859	0.765859	-year younger
Assessment center(=Liverpool)									1.23424	1.00768	1.51176	0.0419662	0.148254	1.41959	1.41959	-year older
Assessment center(=Manchester)									1.24868	0.96808	1.61062	0.0872361	0.148254	1.49804	1.49804	-year older
Assessment center(=Middlesborough)									1.09696	0.864482	1.39194	0.446333	0.148254	0.624189	0.624189	-year older
Assessment center(=Newcastle)									0.905418	0.740012	1.1078	0.334372	0.148254	-0.670194	0.670194	-year younger
Assessment center(=Nottingham)									1.24148	1.0191	1.51238	0.0317259	0.148254	1.45901	1.45901	-year older
Assessment center(=Oxford)									1.21358	0.94021	1.56643	0.137143	0.148254	1.30569	1.30569	-year older
Assessment center(=Reading)									0.932834	0.739543	1.17665	0.557282	0.148254	-0.468977	0.468977	-year younger
Assessment center(=Sheffield)									0.832763	0.65669	1.05604	0.131038	0.148254	-1.23441	1.23441	-year younger
Assessment center(=Stoke)									0.988591	0.774315	1.26216	0.926652	0.148254	-0.0773987	0.0773987	-year younger
Assessment center(=Swansea)									0.303501	0.0961221	0.95829	0.0420939	0.148254	-8.04277	8.04277	-year younger
Assessment center(=Wrexham)									5.2942e-06	5.97991e-248	Inf	0.965908	0.148254	-81.9467	81.9467	-year younger

## Sheet: Table S11
Table S11 Cox proportional hazards models adjusting for different sets of covariaes for associations with incident AD/ADRD in APOE e4s
	Unadjusted				Base				Full
Variable	HR	95% CI: 2.5%	95% CI: 97.5%	P-Value	HR	95% CI: 2.5%	95% CI: 97.5%	P-Value	HR	95% CI: 2.5%	95% CI: 97.5%	P-Value	Beta(age)	Beta/Beta(age)	Equivalent age effect
LTL	0.73943	0.713172	0.766654	3.44044e-60	0.917274	0.883943	0.951862	4.82261e-06	0.938951	0.902045	0.977367	0.00207757	0.200513	-0.314153	0.314153	-year younger
Age					1.22678	1.21682	1.23682	0	1.22203	1.21105	1.23311	0	0.200513	1	1	-year older
Sex(=Male)					1.1263	1.04945	1.20877	0.000971232	1.27018	1.17229	1.37625	5.07431e-09	0.200513	1.19275	1.19275	-year older
Education (ref=None)
Education (=CSEs or equivalent)									0.854965	0.645286	1.13278	0.275044	0.200513	-0.781471	0.781471	-year younger
Education (=O levels/GCSEs or equivalent)									0.829221	0.731952	0.939417	0.00326444	0.200513	-0.933945	0.933945	-year younger
Education(=A/AS levels/NVQ/HND/HNC)									0.834134	0.739889	0.940384	0.00302887	0.200513	-0.904483	0.904483	-year younger
Education (=Other professional qualifications)									0.734606	0.648553	0.832077	1.22325e-06	0.200513	-1.53816	1.53816	-year younger
Education (=College or university degree)									0.656508	0.585938	0.735578	4.08332e-13	0.200513	-2.09871	2.09871	-year younger
Townsend deprivation index									1.04433	1.03028	1.05858	3.51324e-10	0.200513	0.216326	0.216326	-year older
BMI									0.981005	0.972008	0.990084	4.5024e-05	0.200513	-0.0956457	0.0956457	-year younger
IPAQ activity group (ref=Low)
IPAQ activity group (=Moderate)									0.86409	0.77149	0.967803	0.0115421	0.200513	-0.728525	0.728525	-year younger
IPAQ activity group (=High)									0.805846	0.717661	0.904867	0.000261681	0.200513	-1.07655	1.07655	-year younger
Smoking status (ref=Never)
Smoking status (=Current)									1.18578	1.03053	1.36441	0.0173148	0.200513	0.849805	0.849805	-year older
Smoking status (=Previous)									1.05964	0.975486	1.15106	0.170031	0.200513	0.288912	0.288912	-year older
Alcohol intake Freq. (ref=Never)
Alcohol intake freq. (=Special occasions only)									0.716643	0.614528	0.835725	2.15663e-05	0.200513	-1.66163	1.66163	-year younger
Alcohol intake freq. (=One to three times a month)									0.686736	0.584705	0.806571	4.66244e-06	0.200513	-1.87422	1.87422	-year younger
Alcohol intake freq. (=Once or twice a week)									0.592098	0.516571	0.678668	5.17807e-14	0.200513	-2.61371	2.61371	-year younger
Alcohol intake freq. (=Three or four times a week)									0.547715	0.4749	0.631694	1.32541e-16	0.200513	-3.0023	3.0023	-year younger
Alcohol intake freq. (=Daily or almost daily)									0.599395	0.519798	0.691181	1.91138e-12	0.200513	-2.55262	2.55262	-year younger
PC1									1.00275	0.98116	1.02481	0.804953	0.200513	0.0136737	0.0136737	-year older
PC2									1.01217	0.988158	1.03676	0.323427	0.200513	0.0603219	0.0603219	-year older
PC3									0.989814	0.966419	1.01378	0.40152	0.200513	-0.0510604	0.0510604	-year younger
PC4									0.998503	0.985524	1.01165	0.822469	0.200513	-0.00747009	0.00747009	-year younger
PC5									1.0072	1.00086	1.01359	0.0260306	0.200513	0.035788	0.035788	-year older
PC6									0.996742	0.974603	1.01938	0.775846	0.200513	-0.0162744	0.0162744	-year younger
PC7									0.99628	0.981562	1.01122	0.623546	0.200513	-0.0185882	0.0185882	-year younger
PC8									1.00944	0.992718	1.02645	0.2702	0.200513	0.0468731	0.0468731	-year older
PC9									1.00288	0.992679	1.01319	0.581085	0.200513	0.0143598	0.0143598	-year older
PC10									1.00548	0.986756	1.02457	0.56858	0.200513	0.0272762	0.0272762	-year older
Assessment center(ref=Leeds)
Assessment center(=Barts)									0.787013	0.566765	1.09285	0.15275	0.200513	-1.19449	1.19449	-year younger
Assessment center(=Birmingham)									0.82978	0.652351	1.05547	0.128469	0.200513	-0.930586	0.930586	-year younger
Assessment center(=Bristol)									0.835503	0.686736	1.0165	0.0724289	0.200513	-0.896309	0.896309	-year younger
Assessment center(=Bury)									1.03391	0.855596	1.24939	0.729894	0.200513	0.166312	0.166312	-year older
Assessment center(=Cardiff)									0.632725	0.468842	0.853892	0.00276542	0.200513	-2.28274	2.28274	-year younger
Assessment center(=Croydon)									0.997068	0.793733	1.25249	0.979869	0.200513	-0.0146434	0.0146434	-year younger
Assessment center(=Edinburgh)									1.02635	0.818401	1.28714	0.821864	0.200513	0.129711	0.129711	-year older
Assessment center(=Glasgow)									0.996923	0.798885	1.24405	0.978241	0.200513	-0.0153688	0.0153688	-year younger
Assessment center(=Hounslow)									0.84819	0.66548	1.08106	0.183442	0.200513	-0.821146	0.821146	-year younger
Assessment center(=Liverpool)									1.00292	0.828704	1.21377	0.976094	0.200513	0.0145492	0.0145492	-year older
Assessment center(=Manchester)									1.09708	0.860955	1.39796	0.453706	0.200513	0.462066	0.462066	-year older
Assessment center(=Middlesborough)									0.986537	0.793808	1.22606	0.902723	0.200513	-0.0675982	0.0675982	-year younger
Assessment center(=Newcastle)									0.92526	0.772567	1.10813	0.398572	0.200513	-0.387411	0.387411	-year younger
Assessment center(=Nottingham)									1.08744	0.905822	1.30547	0.368612	0.200513	0.418058	0.418058	-year older
Assessment center(=Oxford)									1.03448	0.811187	1.31923	0.78469	0.200513	0.169039	0.169039	-year older
Assessment center(=Reading)									0.892747	0.721314	1.10492	0.297028	0.200513	-0.565806	0.565806	-year younger
Assessment center(=Sheffield)									0.913444	0.743071	1.12288	0.390022	0.200513	-0.451509	0.451509	-year younger
Assessment center(=Stoke)									1.03363	0.833928	1.28115	0.762673	0.200513	0.16496	0.16496	-year older
Assessment center(=Swansea)									6.3848e-07	0	Inf	0.970381	0.200513	-71.1383	71.1383	-year younger
Assessment center(=Wrexham)									1.46576	0.467305	4.59755	0.512085	0.200513	1.90699	1.90699	-year older

## Sheet: Table S12
Table S12 Cox proportional hazards models adjusting for different sets of covariaes for associations with incident AD/ADRD in APOE e2s
	Unadjusted				Base				Full
Variable	HR	95% CI: 2.5%	95% CI: 97.5%	P-Value	HR	95% CI: 2.5%	95% CI: 97.5%	P-Value	HR	95% CI: 2.5%	95% CI: 97.5%	P-Value	Beta(age)	Beta/Beta(age)	Equivalent age effect
LTL	0.754726	0.689804	0.82576	8.69558e-10	0.919429	0.838263	1.00845	0.0748412	0.962578	0.869337	1.06582	0.463136	0.151004	-0.252574	0.252574	-year younger
Age					1.15844	1.13883	1.17838	5.53704e-64	1.163	1.14017	1.18629	2.13108e-50	0.151004	1	1	-year older
Sex(=Male)					1.67827	1.40304	2.00749	1.46639e-08	1.74589	1.41831	2.14912	1.47048e-07	0.151004	3.69039	3.69039	-year older
Education (ref=None)
Education (=CSEs or equivalent)									0.97442	0.491722	1.93096	0.940803	0.151004	-0.171605	0.171605	-year younger
Education (=O levels/GCSEs or equivalent)									0.662228	0.464073	0.944993	0.0230967	0.151004	-2.72937	2.72937	-year younger
Education(=A/AS levels/NVQ/HND/HNC)									0.8871	0.655333	1.20083	0.43811	0.151004	-0.793338	0.793338	-year younger
Education (=Other professional qualifications)									0.831566	0.607539	1.1382	0.249452	0.151004	-1.22146	1.22146	-year younger
Education (=College or university degree)									0.837352	0.632734	1.10814	0.214351	0.151004	-1.17554	1.17554	-year younger
Townsend deprivation index									1.06787	1.0329	1.10402	0.000110866	0.151004	0.434843	0.434843	-year older
BMI									1.01518	0.993794	1.03702	0.165491	0.151004	0.0997508	0.0997508	-year older
IPAQ activity group (ref=Low)
IPAQ activity group (=Moderate)									0.841129	0.643665	1.09917	0.20504	0.151004	-1.14573	1.14573	-year younger
IPAQ activity group (=High)									0.716282	0.540334	0.949525	0.0203365	0.151004	-2.20975	2.20975	-year younger
Smoking status (ref=Never)
Smoking status (=Current)									2.49637	1.86285	3.34535	9.0549e-10	0.151004	6.05838	6.05838	-year older
Smoking status (=Previous)									1.40828	1.12966	1.75561	0.00233507	0.151004	2.26728	2.26728	-year older
Alcohol intake Freq. (ref=Never)
Alcohol intake freq. (=Special occasions only)									0.64633	0.449149	0.930076	0.018757	0.151004	-2.89029	2.89029	-year younger
Alcohol intake freq. (=One to three times a month)									0.367003	0.23482	0.573591	1.08443e-05	0.151004	-6.63814	6.63814	-year younger
Alcohol intake freq. (=Once or twice a week)									0.400833	0.28586	0.562048	1.15439e-07	0.151004	-6.05422	6.05422	-year younger
Alcohol intake freq. (=Three or four times a week)									0.42737	0.302118	0.604549	1.55535e-06	0.151004	-5.62968	5.62968	-year younger
Alcohol intake freq. (=Daily or almost daily)									0.476138	0.339945	0.666896	1.5843e-05	0.151004	-4.91409	4.91409	-year younger
PC1									1.02523	0.972764	1.08052	0.352565	0.151004	0.164995	0.164995	-year older
PC2									1.03124	0.970646	1.09561	0.319452	0.151004	0.20369	0.20369	-year older
PC3									0.973679	0.917206	1.03363	0.381586	0.151004	-0.176642	0.176642	-year younger
PC4									1.0156	0.980263	1.05221	0.391575	0.151004	0.102522	0.102522	-year older
PC5									0.994897	0.977623	1.01248	0.566956	0.151004	-0.0338826	0.0338826	-year younger
PC6									0.991934	0.937501	1.04953	0.778513	0.151004	-0.053634	0.053634	-year younger
PC7									1.02573	0.986769	1.06623	0.198487	0.151004	0.168255	0.168255	-year older
PC8									1.0458	1.00291	1.09052	0.0360712	0.151004	0.29655	0.29655	-year older
PC9									0.97166	0.949582	0.994252	0.0142239	0.151004	-0.190386	0.190386	-year younger
PC10									1.01791	0.971072	1.067	0.460201	0.151004	0.117535	0.117535	-year older
Assessment center(ref=Leeds)
Assessment center(=Barts)									0.938583	0.442755	1.98967	0.868676	0.151004	-0.419748	0.419748	-year younger
Assessment center(=Birmingham)									1.16684	0.653281	2.08412	0.602106	0.151004	1.02183	1.02183	-year older
Assessment center(=Bristol)									1.02927	0.621735	1.70392	0.910696	0.151004	0.191033	0.191033	-year older
Assessment center(=Bury)									1.00466	0.587903	1.71687	0.986418	0.151004	0.03082	0.03082	-year older
Assessment center(=Cardiff)									0.446245	0.202379	0.983971	0.0454983	0.151004	-5.34348	5.34348	-year younger
Assessment center(=Croydon)									1.1953	0.660474	2.16321	0.555566	0.151004	1.18141	1.18141	-year older
Assessment center(=Edinburgh)									0.752772	0.36264	1.56261	0.445989	0.151004	-1.8807	1.8807	-year younger
Assessment center(=Glasgow)									1.30847	0.726063	2.35804	0.370954	0.151004	1.78046	1.78046	-year older
Assessment center(=Hounslow)									1.31007	0.747405	2.29633	0.345579	0.151004	1.78858	1.78858	-year older
Assessment center(=Liverpool)									1.39891	0.849501	2.30365	0.187148	0.151004	2.22308	2.22308	-year older
Assessment center(=Manchester)									1.00158	0.498251	2.01336	0.996469	0.151004	0.0104406	0.0104406	-year older
Assessment center(=Middlesborough)									0.740498	0.370949	1.4782	0.394307	0.151004	-1.98956	1.98956	-year younger
Assessment center(=Newcastle)									1.30378	0.806184	2.10851	0.27945	0.151004	1.7567	1.7567	-year older
Assessment center(=Nottingham)									1.70221	1.07624	2.69225	0.0229622	0.151004	3.52259	3.52259	-year older
Assessment center(=Oxford)									1.13517	0.594598	2.16718	0.700784	0.151004	0.839574	0.839574	-year older
Assessment center(=Reading)									0.950312	0.537281	1.68086	0.860953	0.151004	-0.337506	0.337506	-year younger
Assessment center(=Sheffield)									0.935436	0.521422	1.67818	0.822895	0.151004	-0.441994	0.441994	-year younger
Assessment center(=Stoke)									1.17011	0.673885	2.03175	0.576833	0.151004	1.04038	1.04038	-year older
Assessment center(=Swansea)									5.87666e-07	0	Inf	0.987341	0.151004	-95.0114	95.0114	-year younger
Assessment center(=Wrexham)									4.31744e-07	0	Inf	0.993618	0.151004	-97.0532	97.0532	-year younger

## Sheet: Table S13
Table S13 Cox proportional hazards models adjusting for different sets of covariaes for associations with incident Alzheimer's disease
	Unadjusted				Base				Full
Variable	HR	95% CI: 2.5%	95% CI: 97.5%	P-Value	HR	95% CI: 2.5%	95% CI: 97.5%	P-Value	HR	95% CI: 2.5%	95% CI: 97.5%	P-Value	Beta(age)	Beta/Beta(age)	Equivalent age effect
LTL	0.749745	0.707739	0.794245	1.23458e-22	0.920892	0.868119	0.976873	0.00619883	0.911011	0.855165	0.970504	0.00388236	0.209984	-0.443846	0.443846	-year younger
Age					1.23059	1.21455	1.24684	4.73774e-211	1.23366	1.21581	1.25177	1.82904e-175	0.209984	1	1	-year older
Sex(=Male)					0.951603	0.849904	1.06547	0.389657	1.03323	0.909989	1.17317	0.61393	0.209984	0.155689	0.155689	-year older
Education (ref=None)
Education (=CSEs or equivalent)									0.8383	0.532785	1.31901	0.445647	0.209984	-0.839963	0.839963	-year younger
Education (=O levels/GCSEs or equivalent)									0.874374	0.72038	1.06129	0.174404	0.209984	-0.639322	0.639322	-year younger
Education(=A/AS levels/NVQ/HND/HNC)									0.906529	0.751747	1.09318	0.304277	0.209984	-0.467331	0.467331	-year younger
Education (=Other professional qualifications)									0.767157	0.631775	0.93155	0.0074567	0.209984	-1.2623	1.2623	-year younger
Education (=College or university degree)									0.624288	0.520586	0.748648	3.70849e-07	0.209984	-2.24371	2.24371	-year younger
Townsend deprivation index									1.00941	0.987152	1.03218	0.410205	0.209984	0.0446266	0.0446266	-year older
BMI									0.978681	0.964272	0.993306	0.00440648	0.209984	-0.102622	0.102622	-year younger
IPAQ activity group (ref=Low)
IPAQ activity group (=Moderate)									0.97769	0.807855	1.18323	0.816727	0.209984	-0.107448	0.107448	-year younger
IPAQ activity group (=High)									1.02692	0.847291	1.24464	0.786535	0.209984	0.126522	0.126522	-year older
Smoking status (ref=Never)
Smoking status (=Current)									1.14007	0.90334	1.43885	0.269627	0.209984	0.624298	0.624298	-year older
Smoking status (=Previous)									1.11975	0.983459	1.27493	0.0876208	0.209984	0.538639	0.538639	-year older
Alcohol intake Freq. (ref=Never)
Alcohol intake freq. (=Special occasions only)									0.823756	0.639238	1.06154	0.13402	0.209984	-0.923312	0.923312	-year younger
Alcohol intake freq. (=One to three times a month)									0.785339	0.60274	1.02326	0.0735044	0.209984	-1.15075	1.15075	-year younger
Alcohol intake freq. (=Once or twice a week)									0.720387	0.574597	0.903168	0.00447262	0.209984	-1.56186	1.56186	-year younger
Alcohol intake freq. (=Three or four times a week)									0.685971	0.542942	0.866679	0.0015815	0.209984	-1.79499	1.79499	-year younger
Alcohol intake freq. (=Daily or almost daily)									0.678671	0.535707	0.859788	0.00131962	0.209984	-1.84594	1.84594	-year younger
APOE genotype (ref=e3e3)
APOE genotype (=e2e3)									0.683418	0.501665	0.93102	0.015819	0.209984	-1.81275	1.81275	-year younger
APOE genotype (=e2e2)									0.897743	0.287966	2.79874	0.85249	0.209984	-0.513713	0.513713	-year younger
APOE genotype (=e2e4)									1.59477	1.02532	2.48047	0.0383649	0.209984	2.22269	2.22269	-year older
APOE genotype (=e3e4)									4.17658	3.63166	4.80327	2.43618e-89	0.209984	6.80763	6.80763	-year older
APOE genotype (=e4e4)									15.0378	12.4537	18.1581	1.14796e-174	0.209984	12.9084	12.9084	-year older
APOE genotype (=e1e2)									1.62909e-06	0	Inf	0.99902	0.209984	-63.4691	63.4691	-year younger
PC1									0.987163	0.953939	1.02155	0.459524	0.209984	-0.0615269	0.0615269	-year younger
PC2									0.999212	0.961872	1.038	0.967659	0.209984	-0.00375198	0.00375198	-year younger
PC3									0.967882	0.932236	1.00489	0.088165	0.209984	-0.155466	0.155466	-year younger
PC4									0.978545	0.959314	0.998161	0.0322126	0.209984	-0.103288	0.103288	-year younger
PC5									1.01378	1.00385	1.0238	0.0064158	0.209984	0.0651627	0.0651627	-year older
PC6									0.977456	0.94317	1.01299	0.210701	0.209984	-0.108589	0.108589	-year younger
PC7									1.01148	0.989364	1.03409	0.311521	0.209984	0.0543653	0.0543653	-year older
PC8									1.01357	0.987221	1.04063	0.315814	0.209984	0.0642097	0.0642097	-year older
PC9									1.01373	0.996843	1.0309	0.111594	0.209984	0.0649431	0.0649431	-year older
PC10									0.983789	0.955416	1.01301	0.273703	0.209984	-0.0778324	0.0778324	-year younger
Assessment center(ref=Leeds)
Assessment center(=Barts)									1.33733	0.845403	2.1155	0.214148	0.209984	1.38427	1.38427	-year older
Assessment center(=Birmingham)									0.737656	0.491221	1.10772	0.142434	0.209984	-1.44905	1.44905	-year younger
Assessment center(=centreBristol)									0.655907	0.474594	0.906489	0.0106288	0.209984	-2.00842	2.00842	-year younger
Assessment center(=centreBury)									0.891185	0.655714	1.21121	0.461791	0.209984	-0.548629	0.548629	-year younger
Assessment center(=Cardiff)									0.912584	0.601912	1.38361	0.666611	0.209984	-0.435628	0.435628	-year younger
Assessment center(=Croydon)									1.06964	0.74816	1.52926	0.712034	0.209984	0.320602	0.320602	-year older
Assessment center(=Edinburgh)									0.947128	0.664534	1.34989	0.763826	0.209984	-0.258692	0.258692	-year younger
Assessment center(=Glasgow)									1.11189	0.797062	1.55107	0.532317	0.209984	0.505093	0.505093	-year older
Assessment center(=Hounslow)									1.00978	0.703899	1.44859	0.957832	0.209984	0.0463599	0.0463599	-year older
Assessment center(=Liverpool)									0.765312	0.551125	1.06274	0.110331	0.209984	-1.27377	1.27377	-year younger
Assessment center(=Manchester)									1.04807	0.713818	1.53883	0.810655	0.209984	0.223581	0.223581	-year older
Assessment center(=Middlesborough)									0.979695	0.696071	1.37888	0.906355	0.209984	-0.0976942	0.0976942	-year younger
Assessment center(=Newcastle)									1.176	0.904371	1.52922	0.226334	0.209984	0.772068	0.772068	-year older
Assessment center(=Nottingham)									0.907674	0.674906	1.22072	0.521683	0.209984	-0.461323	0.461323	-year younger
Assessment center(=Oxford)									0.931712	0.63536	1.36629	0.717261	0.209984	-0.336843	0.336843	-year younger
Assessment center(=Reading)									0.811187	0.583211	1.12828	0.213859	0.209984	-0.996535	0.996535	-year younger
Assessment center(=Sheffield)									0.719672	0.503671	1.02831	0.0708151	0.209984	-1.56659	1.56659	-year younger
Assessment center(=Stoke)									1.0102	0.722044	1.41336	0.952768	0.209984	0.0483308	0.0483308	-year older
Assessment center(=Swansea)									1.10724e-06	0	Inf	0.97752	0.209984	-65.308	65.308	-year younger
Assessment center(=Wrexham)									1.33519e-06	0	Inf	0.988892	0.209984	-64.4165	64.4165	-year younger

## Sheet: Table S14
Table S14 Cox proportional hazards models adjusting for different sets of covariaes for associations with incident vascular dementia
	Unadjusted				Base				Full
Variable	HR	95% CI: 2.5%	95% CI: 97.5%	P-Value	HR	95% CI: 2.5%	95% CI: 97.5%	P-Value	HR	95% CI: 2.5%	95% CI: 97.5%	P-Value	Beta(age)	Beta/Beta(age)	Equivalent age effect
LTL	0.686893	0.632743	0.745678	3.11909e-19	0.858908	0.789454	0.934471	0.000407239	0.880676	0.803489	0.965277	0.00662539	0.206431	-0.615536	0.615536	-year younger
Age					1.22043	1.19821	1.24307	3.56012e-100	1.22928	1.2037	1.25541	1.85702e-82	0.206431	1	1	-year older
Sex(=Male)					1.52183	1.29358	1.79036	4.09244e-07	1.67727	1.3905	2.02319	6.44846e-08	0.206431	2.50529	2.50529	-year older
Education (ref=None)
Education (=CSEs or equivalent)									0.604897	0.283608	1.29017	0.193348	0.206431	-2.43518	2.43518	-year younger
Education (=O levels/GCSEs or equivalent)									0.71535	0.526388	0.972146	0.0323169	0.206431	-1.62273	1.62273	-year younger
Education(=A/AS levels/NVQ/HND/HNC)									1.02305	0.79547	1.31573	0.859126	0.206431	0.110373	0.110373	-year older
Education (=Other professional qualifications)									0.781189	0.589274	1.03561	0.0860281	0.206431	-1.19623	1.19623	-year younger
Education (=College or university degree)									0.611149	0.467233	0.799394	0.000325263	0.206431	-2.38537	2.38537	-year younger
Townsend deprivation index									1.06926	1.03834	1.10111	7.73765e-06	0.206431	0.324408	0.324408	-year older
BMI									1.03408	1.01471	1.05383	0.000514018	0.206431	0.162353	0.162353	-year older
IPAQ activity group (ref=Low)
IPAQ activity group (=Moderate)									0.646226	0.510131	0.818628	0.000296192	0.206431	-2.11502	2.11502	-year younger
IPAQ activity group (=High)									0.657725	0.516592	0.837416	0.000674385	0.206431	-2.02958	2.02958	-year younger
Smoking status (ref=Never)
Smoking status (=Current)									1.64013	1.22515	2.19567	0.000886299	0.206431	2.39681	2.39681	-year older
Smoking status (=Previous)									1.2571	1.03672	1.52433	0.0199841	0.206431	1.1084	1.1084	-year older
Alcohol intake Freq. (ref=Never)
Alcohol intake freq. (=Special occasions only)									0.71012	0.506317	0.995958	0.0473191	0.206431	-1.65828	1.65828	-year younger
Alcohol intake freq. (=One to three times a month)									0.56907	0.3917	0.826759	0.00309394	0.206431	-2.73094	2.73094	-year younger
Alcohol intake freq. (=Once or twice a week)									0.57511	0.425306	0.777679	0.000326704	0.206431	-2.6798	2.6798	-year younger
Alcohol intake freq. (=Three or four times a week)									0.413162	0.295973	0.576751	2.06242e-07	0.206431	-4.28189	4.28189	-year younger
Alcohol intake freq. (=Daily or almost daily)									0.584305	0.426165	0.801128	0.000846862	0.206431	-2.60296	2.60296	-year younger
APOE genotype (ref=e3e3)
APOE genotype (=e2e3)									0.830575	0.590788	1.16769	0.285498	0.206431	-0.89927	0.89927	-year younger
APOE genotype (=e2e2)									1.27127	0.406681	3.97394	0.679794	0.206431	1.16269	1.16269	-year older
APOE genotype (=e2e4)									1.98896	1.22963	3.21719	0.00507175	0.206431	3.33094	3.33094	-year older
APOE genotype (=e3e4)									2.17603	1.7872	2.64945	9.84209e-15	0.206431	3.76639	3.76639	-year older
APOE genotype (=e4e4)									6.74634	4.93222	9.2277	6.823e-33	0.206431	9.24764	9.24764	-year older
APOE genotype (=e1e2)									0.000584343	0	Inf	0.991538	0.206431	-36.0654	36.0654	-year younger
PC1									0.979084	0.931519	1.02908	0.405453	0.206431	-0.102399	0.102399	-year younger
PC2									1.02728	0.971621	1.08614	0.3436	0.206431	0.130401	0.130401	-year older
PC3									1.02536	0.971349	1.08237	0.364368	0.206431	0.121316	0.121316	-year older
PC4									0.986292	0.958337	1.01506	0.34676	0.206431	-0.0668653	0.0668653	-year younger
PC5									1.01773	1.00369	1.03196	0.013125	0.206431	0.0851233	0.0851233	-year older
PC6									1.01747	0.966678	1.07093	0.507431	0.206431	0.0838939	0.0838939	-year older
PC7									1.01557	0.985589	1.04647	0.312223	0.206431	0.0748504	0.0748504	-year older
PC8									1.01799	0.981675	1.05566	0.335963	0.206431	0.0863969	0.0863969	-year older
PC9									1.01262	0.988508	1.03732	0.307773	0.206431	0.0607463	0.0607463	-year older
PC10									1.01034	0.968327	1.05417	0.635018	0.206431	0.0498271	0.0498271	-year older
Assessment center(ref=Leeds)
Assessment center(=Barts)									0.278284	0.0986024	0.785396	0.0156794	0.206431	-6.19632	6.19632	-year younger
Assessment center(=Birmingham)									0.843472	0.504209	1.41101	0.516705	0.206431	-0.824628	0.824628	-year younger
Assessment center(=centreBristol)									0.90172	0.590501	1.37696	0.631963	0.206431	-0.501143	0.501143	-year younger
Assessment center(=centreBury)									0.909928	0.598714	1.38291	0.658511	0.206431	-0.457245	0.457245	-year younger
Assessment center(=Cardiff)									0.348814	0.159671	0.76201	0.00824949	0.206431	-5.10203	5.10203	-year younger
Assessment center(=Croydon)									0.745544	0.427453	1.30034	0.300847	0.206431	-1.42247	1.42247	-year younger
Assessment center(=Edinburgh)									0.900099	0.549353	1.47479	0.676103	0.206431	-0.509859	0.509859	-year younger
Assessment center(=Glasgow)									0.997386	0.634878	1.56688	0.99094	0.206431	-0.012677	0.012677	-year younger
Assessment center(=Hounslow)									0.740966	0.429028	1.27971	0.282225	0.206431	-1.4523	1.4523	-year younger
Assessment center(=Liverpool)									1.10087	0.735147	1.64853	0.64088	0.206431	0.465533	0.465533	-year older
Assessment center(=Manchester)									0.757798	0.428874	1.33899	0.339636	0.206431	-1.34349	1.34349	-year younger
Assessment center(=Middlesborough)									0.586118	0.329496	1.04261	0.0690669	0.206431	-2.58795	2.58795	-year younger
Assessment center(=Newcastle)									0.468537	0.294958	0.744264	0.00132336	0.206431	-3.67261	3.67261	-year younger
Assessment center(=Nottingham)									1.18538	0.802871	1.75014	0.392278	0.206431	0.823841	0.823841	-year older
Assessment center(=Oxford)									0.696378	0.381391	1.27151	0.238796	0.206431	-1.75295	1.75295	-year younger
Assessment center(=Reading)									0.723574	0.440199	1.18937	0.201949	0.206431	-1.56736	1.56736	-year younger
Assessment center(=Sheffield)									0.684838	0.415596	1.12851	0.137396	0.206431	-1.83389	1.83389	-year younger
Assessment center(=Stoke)									0.92467	0.575242	1.48636	0.746392	0.206431	-0.379391	0.379391	-year younger
Assessment center(=Swansea)									0.415907	0.0562047	3.07766	0.390283	0.206431	-4.24981	4.24981	-year younger
Assessment center(=Wrexham)									2.00088	0.272236	14.706	0.495544	0.206431	3.35989	3.35989	-year older
