# Supplementary material for: Mid‐life leukocyte telomere length and dementia risk: An observational and mendelian randomization study of 435,046 UK Biobank participants
Source: Aging Cell. 2023 May 30;22(7):e13808. doi: 10.1111/acel.13808 (PMC10352557; doi:10.1111/acel.13808)
Supplement: Supplementary file 5 — TablesS15‐S28 [file ACEL-22-e13808-s007.xlsx]

## Sheet: List of the tables
Mid-life leukocyte telomere length and dementia risk:
an observational and Mendelian randomization study of 435,046 UK Biobank participants
Table S15 Linear regression models adjusting for different sets of covariates for asssociations with general cognitive ability
Table S16 Linear regression models adjusting for different sets of covariates for asssociations with reaction time
Table S17 Linear regression models adjusting for different sets of covariates for asssociations with fluid intelligence
Table S18 Linear regression models adjusting for different sets of covariates for asssociations with numeric memory
Table S19 Linear regression models adjusting for different sets of covariates for asssociations with symbol digit subsitution
Table S20 Linear regression models adjusting for different sets of covariates for asssociations with trail making part B
Table S21 Linear regression models adjusting for different sets of covariates for asssociations with matrix pattern completion
Table S22 Linear regression models adjusting for different sets of covariates for asssociations with total volume of WMH
Table S23 Linear regression models adjusting for different sets of covariates for asssociations with volume of cuneus
Table S24 Linear regression models adjusting for different sets of covariates for asssociations with volume of parahippocampal
Table S25 Linear regression models adjusting for different sets of covariates for asssociations with volume of precuneus
Table S26 Linear regression models adjusting for different sets of covariates for asssociations with volume of inferiorparietal
Table S27 Linear regression models adjusting for different sets of covariates for asssociations with volume of entorhinal
Table S28 Linear regression models adjusting for different sets of covariates for asssociations with volume of hippocampus

## Sheet: Table S15
Table S15 Linear regression models adjusting for different sets of covariates for asssociations with general cognitive ability
	Unadjusted				Base				Full
Variable	Beta	95% CI: 2.5%	95% CI: 97.5%	P-Value	Beta	95% CI: 2.5%	95% CI: 97.5%	P-Value	Beta	95% CI: 2.5%	95% CI: 97.5%	P-Value	Beta(age)	Beta/Beta(age)	Equivalent age effect
LTL	0.0693287	0.0597145	0.0789428	2.96812e-45	0.0261649	0.0167538	0.0355759	5.08888e-08	0.00859798	-0.000559894	0.0177558	0.0657557	-0.0282711	-0.304125	0.304125	-year younger
Age					-0.0332858	-0.0343965	-0.0321751	0	-0.0282711	-0.0294261	-0.0271162	0	-0.0282711	1	1	-year older
Sex(=Male)					0.208785	0.190729	0.226841	4.57363e-113	0.169923	0.151718	0.188128	1.87315e-74	-0.0282711	-6.01047	6.01047	-year younger
Education (ref=None)
Education (=CSEs or equivalent)									0.188679	0.137558	0.2398	4.77761e-13	-0.0282711	-6.67391	6.67391	-year younger
Education (=O levels/GCSEs or equivalent)									0.613398	0.579322	0.647474	1.56148e-268	-0.0282711	-21.697	21.697	-year younger
Education(=A/AS levels/NVQ/HND/HNC)									0.578404	0.546543	0.610265	5.23075e-273	-0.0282711	-20.4592	20.4592	-year younger
Education (=Other professional qualifications)									0.639089	0.606352	0.671827	1.33E-314	-0.0282711	-22.6057	22.6057	-year younger
Education (=College or university degree)									0.934512	0.904502	0.964521	0	-0.0282711	-33.0553	33.0553	-year younger
Townsend deprivation index									-0.0178115	-0.0213229	-0.0143002	2.90928e-23	-0.0282711	0.630025	0.630025	-year older
BMI									0.00051927	-0.00143645	0.00247499	0.60279	-0.0282711	-0.0183675	0.0183675	-year younger
IPAQ activity group (ref=Low)
IPAQ activity group (=Moderate)									-9.30487e-05	-0.0281518	0.0279657	0.994814	-0.0178115	0.00522407	0.00522407	-year older
IPAQ activity group (=High)									-0.10115	-0.129289	-0.0730115	1.87808e-12	-0.0282711	3.57786	3.57786	-year older
Smoking status (ref=Never)
Smoking status (=Current)									-0.0228129	-0.0543956	0.00876982	0.156864	-0.0282711	0.806932	0.806932	-year older
Smoking status (=Previous)									0.0397155	0.02044	0.0589909	5.39298e-05	-0.0282711	-1.40481	1.40481	-year younger
Alcohol intake Freq. (ref=Never)
Alcohol intake freq. (=Special occasions only)									-0.00988192	-0.0546051	0.0348413	0.664968	-0.0282711	0.349541	0.349541	-year older
Alcohol intake freq. (=One to three times a month)									0.062912	0.019284	0.10654	0.00471148	-0.0282711	-2.22531	2.22531	-year younger
Alcohol intake freq. (=Once or twice a week)									0.0611735	0.0220209	0.100326	0.00219774	-0.0282711	-2.16381	2.16381	-year younger
Alcohol intake freq. (=Three or four times a week)									0.116635	0.076976	0.156294	8.26632e-09	-0.0282711	-4.12558	4.12558	-year younger
Alcohol intake freq. (=Daily or almost daily)									0.17207	0.131548	0.212593	8.87426e-17	-0.0282711	-6.08643	6.08643	-year younger
APOE genotype (ref=e3e3)
APOE genotype (=e2e3)									0.00910578	-0.0180099	0.0362214	0.510425	-0.0282711	-0.322088	0.322088	-year younger
APOE genotype (=e2e2)									-0.012538	-0.121085	0.0960092	0.8209	-0.0282711	0.443489	0.443489	-year older
APOE genotype (=e2e4)									-0.00574547	-0.0620974	0.0506065	0.841613	-0.0282711	0.203227	0.203227	-year older
APOE genotype (=e3e4)									-0.00705773	-0.0283791	0.0142637	0.516484	-0.0282711	0.249644	0.249644	-year older
APOE genotype (=e4e4)									-0.00889139	-0.067942	0.0501592	0.767906	-0.0282711	0.314504	0.314504	-year older
APOE genotype (=e1e2)									1.09145	-0.649521	2.83242	0.219176	-0.0282711	-38.6065	38.6065	-year younger
PC1									-0.00426565	-0.00904914	0.000517836	0.0805084	-0.0282711	0.150884	0.150884	-year older
PC2									0.00400429	-0.00136521	0.00937379	0.143848	-0.0282711	-0.141639	0.141639	-year younger
PC3									0.00312677	-0.00227741	0.00853095	0.2568	-0.0282711	-0.110599	0.110599	-year younger
PC4									0.000460437	-0.00244941	0.00337029	0.756462	-0.0282711	-0.0162864	0.0162864	-year younger
PC5									-0.00469864	-0.00624574	-0.00315153	2.66268e-09	-0.0282711	0.166199	0.166199	-year older
PC6									-0.00281675	-0.00793602	0.00230251	0.280851	-0.0282711	0.0996336	0.0996336	-year older
PC7									-0.00344318	-0.00666691	-0.000219444	0.0363214	-0.0282711	0.121791	0.121791	-year older
PC8									-0.013548	-0.0172449	-0.00985112	6.95388e-13	-0.0282711	0.479217	0.479217	-year older
PC9									0.00129398	-0.00104862	0.00363658	0.278981	-0.0282711	-0.0457704	0.0457704	-year younger
PC10									-0.000512413	-0.00482681	0.00380198	0.815932	-0.0282711	0.018125	0.018125	-year older
Assessment Center (ref=Bristol)
Assessment Center (=Croydon)									-0.0626657	-0.208498	0.0831668	0.399672	-0.0282711	2.2166	2.2166	-year older
Assessment Center (=Hounslow)									0.0353972	0.00129672	0.0694977	0.0419084	-0.0282711	-1.25206	1.25206	-year younger
Assessment Center (=Liverpool)									-0.0618815	-0.102225	-0.0215376	0.00264618	-0.0282711	2.18886	2.18886	-year older
Assessment Center (=Middlesborough)									-0.0151382	-0.0389676	0.00869127	0.213099	-0.0282711	0.535464	0.535464	-year older
Assessment Center (=Nottingham)									0.00427795	-0.0293343	0.0378902	0.803013	-0.0282711	-0.151319	0.151319	-year younger
Assessment Center (=Sheffield)									0.0223818	-0.0156649	0.0604286	0.248921	-0.0282711	-0.791685	0.791685	-year younger

## Sheet: Table S16
Table S16 Linear regression models adjusting for different sets of covariates for asssociations with reaction time
	Unadjusted				Base				Full
Variable	Beta	95% CI: 2.5%	95% CI: 97.5%	P-Value	Beta	95% CI: 2.5%	95% CI: 97.5%	P-Value	Beta	95% CI: 2.5%	95% CI: 97.5%	P-Value	Beta(age)	Beta/Beta(age)	Equivalent age effect
LTL	-0.067892	-0.0709489	-0.0648351	0	-0.0114587	-0.0143979	-0.00851953	2.15724e-14	-0.00455978	-0.00761884	-0.00150072	0.00348381	0.0411646	-0.110769	0.110769	-year younger
Age					0.0415471	0.041192	0.0419021	0	0.0411646	0.0407716	0.0415577	0	0.0411646	1	1	-year older
Sex(=Male)					-0.197073	-0.202709	-0.191436	0	-0.184087	-0.190133	-0.17804	0	0.0411646	-4.47196	4.47196	-year younger
Education (ref=None)
Education (=CSEs or equivalent)									-0.0399988	-0.0572483	-0.0227493	5.49926e-06	0.0411646	-0.971678	0.971678	-year younger
Education (=O levels/GCSEs or equivalent)									-0.119716	-0.130791	-0.108641	1.44253e-99	0.0411646	-2.90823	2.90823	-year younger
Education(=A/AS levels/NVQ/HND/HNC)									-0.129304	-0.139642	-0.118966	1.31264e-132	0.0411646	-3.14115	3.14115	-year younger
Education (=Other professional qualifications)									-0.138497	-0.14926	-0.127734	3.09332e-140	0.0411646	-3.36447	3.36447	-year younger
Education (=College or university degree)									-0.194198	-0.203797	-0.184598	0	0.0411646	-4.71758	4.71758	-year younger
Townsend deprivation index									0.0151225	0.0140187	0.0162263	1.09583e-158	0.0411646	0.367366	0.367366	-year older
BMI									-0.0027536	-0.00340259	-0.00210461	9.13161e-17	0.0411646	-0.0668924	0.0668924	-year younger
IPAQ activity group (ref=Low)
IPAQ activity group (=Moderate)									-0.00918695	-0.0180211	-0.000352771	0.0415276	0.0411646	-0.223176	0.223176	-year younger
IPAQ activity group (=High)									-0.0441411	-0.0531166	-0.0351655	5.50597e-22	0.0411646	-1.07231	1.07231	-year younger
Smoking status (ref=Never)													0.0411646	0	0	-year older
Smoking status (=Current)									0.0699418	0.0596399	0.0802436	2.16051e-40	0.0411646	1.69907	1.69907	-year older
Smoking status (=Previous)									-0.0235466	-0.0299923	-0.017101	8.08309e-13	0.0411646	-0.572011	0.572011	-year younger
Alcohol intake Freq. (ref=Never)
Alcohol intake freq. (=Special occasions only)									-0.0377024	-0.0525431	-0.0228617	6.38644e-07	0.0411646	-0.915893	0.915893	-year younger
Alcohol intake freq. (=One to three times a month)									-0.0798585	-0.0945036	-0.0652135	1.1738e-26	0.0411646	-1.93998	1.93998	-year younger
Alcohol intake freq. (=Once or twice a week)									-0.0747235	-0.087789	-0.0616579	3.71105e-29	0.0411646	-1.81523	1.81523	-year younger
Alcohol intake freq. (=Three or four times a week)									-0.100846	-0.114095	-0.087597	2.58379e-50	0.0411646	-2.44982	2.44982	-year younger
Alcohol intake freq. (=Daily or almost daily)									-0.128127	-0.141646	-0.114607	5.53157e-77	0.0411646	-3.11255	3.11255	-year younger
APOE genotype (ref=e3e3)
APOE genotype (=e2e3)									0.00286435	-0.00624268	0.0119714	0.537598	0.0411646	0.0695827	0.0695827	-year older
APOE genotype (=e2e2)									-0.00181346	-0.0384275	0.0348006	0.922667	0.0411646	-0.0440538	0.0440538	-year younger
APOE genotype (=e2e4)									-0.000956213	-0.0196528	0.0177403	0.920154	0.0411646	-0.023229	0.023229	-year younger
APOE genotype (=e3e4)									0.00679398	-0.00027009	0.0138581	0.0594271	0.0411646	0.165044	0.165044	-year older
APOE genotype (=e4e4)									0.0199942	0.000825735	0.0391626	0.0409152	0.0411646	0.485713	0.485713	-year older
APOE genotype (=e1e2)									0.0113871	-1.035	1.05777	0.982983	0.0411646	0.276623	0.276623	-year older
PC1									0.000762051	-0.000827559	0.00235166	0.347425	0.0411646	0.0185123	0.0185123	-year older
PC2									-0.00159949	-0.00338331	0.000184335	0.0788459	0.0411646	-0.0388558	0.0388558	-year younger
PC3									0.00102894	-0.00076342	0.00282131	0.260523	0.0411646	0.0249958	0.0249958	-year older
PC4									0.00208111	0.00114041	0.00302181	1.45129e-05	0.0411646	0.0505558	0.0505558	-year older
PC5									0.00518396	0.0047	0.00566792	8.41972e-98	0.0411646	0.125932	0.125932	-year older
PC6									-0.000205313	-0.00189514	0.00148451	0.811777	0.0411646	-0.00498759	0.00498759	-year younger
PC7									0.000229961	-0.000756176	0.0012161	0.647634	0.0411646	0.00558637	0.00558637	-year older
PC8									0.0019383	0.000761431	0.00311518	0.00124647	0.0411646	0.0470866	0.0470866	-year older
PC9									0.00101732	0.00027594	0.0017587	0.00715709	0.0411646	0.0247134	0.0247134	-year older
PC10									0.000626737	-0.000775301	0.00202878	0.380954	0.0411646	0.0152251	0.0152251	-year older
Assessment center(ref=Leeds)
Assessment center(=Barts)									-0.0306863	-0.0540113	-0.00736121	0.00992302	0.0411646	-0.745452	0.745452	-year younger
Assessment center(=Birmingham)									0.112115	0.0953008	0.128929	5.05539e-39	0.0411646	2.72357	2.72357	-year older
Assessment center(=Bristol)									0.033494	0.0195608	0.0474273	2.45937e-06	0.0411646	0.81366	0.81366	-year older
Assessment center(=Bury)									0.0318415	0.0161765	0.0475064	6.77957e-05	0.0411646	0.773515	0.773515	-year older
Assessment center(=Cardiff)									0.0553804	0.0361115	0.0746493	1.77122e-08	0.0411646	1.34534	1.34534	-year older
Assessment center(=Croydon)									0.0589771	0.0422141	0.0757401	5.36758e-12	0.0411646	1.43271	1.43271	-year older
Assessment center(=Edinburgh)									-0.0225856	-0.0410731	-0.00409819	0.0166464	0.0411646	-0.548666	0.548666	-year younger
Assessment center(=Glasgow)									0.00175756	-0.0169583	0.0204735	0.85397	0.0411646	0.0426959	0.0426959	-year older
Assessment center(=Hounslow)									0.0713262	0.0546816	0.0879709	4.52089e-17	0.0411646	1.73271	1.73271	-year older
Assessment center(=Liverpool)									0.0791928	0.0641021	0.0942836	8.25627e-25	0.0411646	1.92381	1.92381	-year older
Assessment center(=Manchester)									-0.0170305	-0.037264	0.00320303	0.0990061	0.0411646	-0.413716	0.413716	-year younger
Assessment center(=Middlesborough)									0.0780848	0.0611531	0.0950164	1.58974e-19	0.0411646	1.89689	1.89689	-year older
Assessment center(=Newcastle)									-0.0445593	-0.0589855	-0.030133	1.41544e-09	0.0411646	-1.08246	1.08246	-year younger
Assessment center(=Nottingham)									0.047716	0.0330771	0.0623549	1.67617e-10	0.0411646	1.15915	1.15915	-year older
Assessment center(=Oxford)									-0.0383654	-0.0578412	-0.0188896	0.000112976	0.0411646	-0.931999	0.931999	-year younger
Assessment center(=Reading)									-0.0621526	-0.077501	-0.0468042	2.08031e-15	0.0411646	-1.50985	1.50985	-year younger
Assessment center(=Sheffield)									0.0838101	0.0687023	0.0989179	1.5673e-27	0.0411646	2.03597	2.03597	-year older
Assessment center(=Stoke)									0.0556766	0.0381616	0.0731916	4.65968e-10	0.0411646	1.35253	1.35253	-year older
Assessment center(=Swansea)									0.103024	0.0572947	0.148753	1.00738e-05	0.0411646	2.50272	2.50272	-year older
Assessment center(=Wrexham)									0.0762094	-0.00783539	0.160254	0.0755297	0.0411646	1.85133	1.85133	-year older

## Sheet: Table S17
Table S17 Linear regression models adjusting for different sets of covariates for asssociations with fluid intelligence
	Unadjusted				Base				Full
Variable	Beta	95% CI: 2.5%	95% CI: 97.5%	P-Value	Beta	95% CI: 2.5%	95% CI: 97.5%	P-Value	Beta	95% CI: 2.5%	95% CI: 97.5%	P-Value	Beta(age)	Beta/Beta(age)	Equivalent age effect
LTL	0.0406251	0.0352433	0.0460068	1.71719e-49	0.0300028	0.0245242	0.0354814	7.25595e-27	0.0114055	0.00625841	0.0165526	1.40587e-05	-0.00379226	-3.00757	3.00757	-year younger
Age					-0.0100339	-0.010693	-0.00937477	5.28438e-195	-0.00379226	-0.00445044	-0.00313408	1.47025e-29	-0.00379226	1	1	-year older
Sex(=Male)					0.117207	0.106706	0.127708	6.72438e-106	0.087407	0.0772213	0.0975926	2.06724e-63	-0.00379226	-23.0488	23.0488	-year younger
Education (ref=None)
Education (=CSEs or equivalent)									0.16007	0.130977	0.189162	4.22011e-27	-0.00379226	-42.2095	42.2095	-year younger
Education (=O levels/GCSEs or equivalent)									0.683718	0.664515	0.702921	0	-0.00379226	-180.293	180.293	-year younger
Education(=A/AS levels/NVQ/HND/HNC)									0.667629	0.649676	0.685582	0	-0.00379226	-176.05	176.05	-year younger
Education (=Other professional qualifications)									0.757975	0.739319	0.776631	0	-0.00379226	-199.874	199.874	-year younger
Education (=College or university degree)									1.1689	1.15219	1.1856	0	-0.00379226	-308.232	308.232	-year younger
Townsend deprivation index									-0.0156517	-0.0175144	-0.013789	7.10978e-61	-0.00379226	4.12727	4.12727	-year older
BMI									0.00110934	1.98295e-05	0.00219885	0.0459757	-0.00379226	-0.292528	0.292528	-year younger
IPAQ activity group (ref=Low)
IPAQ activity group (=Moderate)									0.00422117	-0.0111954	0.0196377	0.591508	-0.00379226	-1.1131	1.1131	-year younger
IPAQ activity group (=High)									-0.119918	-0.135484	-0.104352	1.80916e-51	-0.00379226	31.6218	31.6218	-year older
Smoking status (ref=Never)													-0.00379226	0	0	-year older
Smoking status (=Current)									-0.0647149	-0.0824112	-0.0470186	7.6767e-13	-0.00379226	17.065	17.065	-year older
Smoking status (=Previous)									0.0134006	0.00260651	0.0241948	0.0149655	-0.00379226	-3.53368	3.53368	-year younger
Alcohol intake Freq. (ref=Never)
Alcohol intake freq. (=Special occasions only)									-0.0113231	-0.0363104	0.0136642	0.374452	-0.00379226	2.98585	2.98585	-year older
Alcohol intake freq. (=One to three times a month)									0.05985	0.035204	0.0844959	1.94233e-06	-0.00379226	-15.7821	15.7821	-year younger
Alcohol intake freq. (=Once or twice a week)									0.0510697	0.0289529	0.0731865	6.0241e-06	-0.00379226	-13.4668	13.4668	-year younger
Alcohol intake freq. (=Three or four times a week)									0.12709	0.10469	0.14949	1.03081e-28	-0.00379226	-33.513	33.513	-year younger
Alcohol intake freq. (=Daily or almost daily)									0.150422	0.127636	0.173207	2.86701e-38	-0.00379226	-39.6654	39.6654	-year younger
APOE genotype (ref=e3e3)
APOE genotype (=e2e3)									-0.00367567	-0.0190358	0.0116845	0.639058	-0.00379226	0.969257	0.969257	-year older
APOE genotype (=e2e2)									-0.052933	-0.114309	0.00844262	0.0909619	-0.00379226	13.9582	13.9582	-year older
APOE genotype (=e2e4)									-0.0203101	-0.0518832	0.011263	0.207387	-0.00379226	5.35567	5.35567	-year older
APOE genotype (=e3e4)									0.00257273	-0.00935783	0.0145033	0.672551	-0.00379226	-0.678417	0.678417	-year younger
APOE genotype (=e4e4)									-0.0137623	-0.0466333	0.0191086	0.411879	-0.00379226	3.62906	3.62906	-year older
APOE genotype (=e1e2)									1.55533	-0.190558	3.30122	0.0808064	-0.00379226	-410.133	410.133	-year younger
PC1									-0.00648107	-0.00911106	-0.00385108	1.36738e-06	-0.00379226	1.70903	1.70903	-year older
PC2									0.00270868	-0.000261077	0.00567843	0.0738334	-0.00379226	-0.714265	0.714265	-year younger
PC3									0.00595554	0.00295409	0.00895699	0.000100711	-0.00379226	-1.57045	1.57045	-year younger
PC4									0.0036822	0.00212283	0.00524157	3.69327e-06	-0.00379226	-0.970979	0.970979	-year younger
PC5									-0.00423965	-0.00503521	-0.00344409	1.58262e-25	-0.00379226	1.11797	1.11797	-year older
PC6									-0.00632155	-0.00916551	-0.00347758	1.32207e-05	-0.00379226	1.66696	1.66696	-year older
PC7									-0.00472087	-0.00632849	-0.00311325	8.65518e-09	-0.00379226	1.24487	1.24487	-year older
PC8									-0.0180529	-0.020014	-0.0160918	1.11808e-72	-0.00379226	4.76046	4.76046	-year older
PC9									0.00180881	0.000548863	0.00306876	0.00489716	-0.00379226	-0.476974	0.476974	-year younger
PC10									0.00524827	0.00290005	0.00759649	1.18495e-05	-0.00379226	-1.38394	1.38394	-year younger
Assessment Center (ref=Birmingham)
Assessment Center (=Bristol)									0.0154128	-0.00680222	0.0376279	0.173888	-0.00379226	-4.06429	4.06429	-year younger
Assessment Center (=Croydon)									0.0656647	0.0469115	0.0844179	6.78071e-12	-0.00379226	-17.3155	17.3155	-year younger
Assessment Center (=Hounslow)									0.0509627	0.0322174	0.0697081	9.91847e-08	-0.00379226	-13.4386	13.4386	-year younger
Assessment Center (=Liverpool)									-0.0133187	-0.0327762	0.00613886	0.17973	-0.00379226	3.51207	3.51207	-year older
Assessment Center (=Middlesborough)									-0.00160879	-0.0207747	0.0175571	0.869322	-0.00379226	0.42423	0.42423	-year older
Assessment Center (=Nottingham)									0.00315557	-0.0278588	0.0341699	0.841936	-0.00379226	-0.832109	0.832109	-year younger
Assessment Center (=Sheffield)									0.00333203	-0.0144094	0.0210735	0.712798	-0.00379226	-0.87864	0.87864	-year younger
Assessment Center (=Swansea)									-0.0566446	-0.102662	-0.0106269	0.0158415	-0.00379226	14.9369	14.9369	-year older
Assessment Center (=Wrexham)									-0.0434563	-0.126714	0.0398013	0.306308	-0.00379226	11.4592	11.4592	-year older

## Sheet: Table S18
Table S18 Linear regression models adjusting for different sets of covariates for asssociations with numeric memory
	Unadjusted				Base				Full
Variable	Beta	95% CI: 2.5%	95% CI: 97.5%	P-Value	Beta	95% CI: 2.5%	95% CI: 97.5%	P-Value	Beta	95% CI: 2.5%	95% CI: 97.5%	P-Value	Beta(age)	Beta/Beta(age)	Equivalent age effect
LTL	0.0412236	0.0316984	0.0507487	2.27159e-17	0.0256116	0.0159931	0.0352301	1.80795e-07	0.013005	0.00324822	0.0227617	0.0089922	-0.0113709	-1.14371	1.14371	-year younger
Age					-0.0153147	-0.0164504	-0.0141789	9.63716e-153	-0.0113709	-0.0126025	-0.0101392	6.77565e-73	-0.0113709	1	1	-year older
Sex(=Male)					0.185217	0.166755	0.203679	1.03446e-85	0.16112	0.141721	0.18052	2.16577e-59	-0.0113709	-14.1696	14.1696	-year younger
Education (ref=None)
Education (=CSEs or equivalent)									0.170406	0.116222	0.22459	7.15873e-10	-0.0113709	-14.9862	14.9862	-year younger
Education (=O levels/GCSEs or equivalent)									0.501198	0.465199	0.537197	1.74714e-162	-0.0113709	-44.0774	44.0774	-year younger
Education(=A/AS levels/NVQ/HND/HNC)									0.416666	0.383091	0.450241	9.48847e-130	-0.0113709	-36.6433	36.6433	-year younger
Education (=Other professional qualifications)									0.433131	0.398595	0.467666	1.8739e-132	-0.0113709	-38.0913	38.0913	-year younger
Education (=College or university degree)									0.630809	0.599211	0.662408	0	-0.0113709	-55.4759	55.4759	-year younger
Townsend deprivation index									-0.0110958	-0.0148261	-0.00736546	5.58928e-09	-0.0113709	0.97581	0.97581	-year older
BMI									-0.00837658	-0.0104592	-0.00629393	3.27249e-15	-0.0113709	0.736671	0.736671	-year older
IPAQ activity group (ref=Low)
IPAQ activity group (=Moderate)									-0.0171734	-0.0470397	0.0126929	0.259751	-0.0110958	1.54774	1.54774	-year older
IPAQ activity group (=High)									-0.0866574	-0.116607	-0.0567079	1.42877e-08	-0.0113709	7.621	7.621	-year older
Smoking status (ref=Never)
Smoking status (=Current)									0.0174058	-0.0161053	0.0509168	0.308678	-0.0113709	-1.53073	1.53073	-year younger
Smoking status (=Previous)									0.0576626	0.0371219	0.0782034	3.77629e-08	-0.0113709	-5.07109	5.07109	-year younger
Alcohol intake Freq. (ref=Never)
Alcohol intake freq. (=Special occasions only)									-0.0399334	-0.0872368	0.00737006	0.0980146	-0.0113709	3.5119	3.5119	-year older
Alcohol intake freq. (=One to three times a month)									0.0381818	-0.0080112	0.0843748	0.105229	-0.0113709	-3.35786	3.35786	-year younger
Alcohol intake freq. (=Once or twice a week)									0.0655651	0.0241606	0.10697	0.0019128	-0.0113709	-5.76606	5.76606	-year younger
Alcohol intake freq. (=Three or four times a week)									0.0940436	0.05207	0.136017	1.12918e-05	-0.0113709	-8.27058	8.27058	-year younger
Alcohol intake freq. (=Daily or almost daily)									0.142714	0.0998052	0.185623	7.1698e-11	-0.0113709	-12.5509	12.5509	-year younger
APOE genotype (ref=e3e3)
APOE genotype (=e2e3)									-0.0105242	-0.0394511	0.0184026	0.475801	-0.0113709	0.925545	0.925545	-year older
APOE genotype (=e2e2)									0.0472766	-0.068482	0.163035	0.423448	-0.0113709	-4.15769	4.15769	-year younger
APOE genotype (=e2e4)									-0.00904973	-0.0688964	0.050797	0.766944	-0.0113709	0.79587	0.79587	-year older
APOE genotype (=e3e4)									-0.00449726	-0.0272143	0.0182198	0.69801	-0.0113709	0.395508	0.395508	-year older
APOE genotype (=e4e4)									-0.00791565	-0.0707187	0.0548874	0.804884	-0.0113709	0.696134	0.696134	-year older
APOE genotype (=e1e2)									-0.142483	-2.01334	1.72838	0.881342	-0.0113709	12.5305	12.5305	-year older
PC1									-0.00173341	-0.00681977	0.00335296	0.504172	-0.0113709	0.152443	0.152443	-year older
PC2									0.00682712	0.00111366	0.0125406	0.0191856	-0.0113709	-0.600405	0.600405	-year younger
PC3									0.00593504	0.000180791	0.0116893	0.0432301	-0.0113709	-0.521951	0.521951	-year younger
PC4									-0.00133443	-0.00442891	0.00176004	0.398006	-0.0113709	0.117355	0.117355	-year older
PC5									-0.000692421	-0.00233737	0.000952524	0.409362	-0.0113709	0.0608943	0.0608943	-year older
PC6									0.00195042	-0.00349808	0.00739892	0.482923	-0.0113709	-0.171528	0.171528	-year younger
PC7									-0.00118734	-0.00459606	0.00222137	0.494795	-0.0113709	0.10442	0.10442	-year older
PC8									-0.0102014	-0.0141198	-0.00628295	3.36428e-07	-0.0113709	0.897149	0.897149	-year older
PC9									0.0036143	0.0011135	0.00611509	0.00461854	-0.0113709	-0.317856	0.317856	-year younger
PC10									-0.00179328	-0.00638355	0.002797	0.443861	-0.0113709	0.157708	0.157708	-year older
Assessment Center (ref=Bristol)
Assessment Center (=Croydon)									-0.0781236	-0.233252	0.0770043	0.323622	-0.0113709	6.87051	6.87051	-year older
Assessment Center (=Hounslow)									0.0478668	0.0116042	0.0841294	0.00968055	-0.0113709	-4.2096	4.2096	-year younger
Assessment Center (=Liverpool)									-0.0286874	-0.0715648	0.01419	0.189754	-0.0113709	2.52289	2.52289	-year older
Assessment Center (=Middlesborough)									-0.0287291	-0.0541656	-0.00329255	0.0268573	-0.0113709	2.52655	2.52655	-year older
Assessment Center (=Nottingham)									0.0165177	-0.0193006	0.0523359	0.366085	-0.0113709	-1.45263	1.45263	-year younger
Assessment Center (=Sheffield)									0.0660866	0.0255769	0.106596	0.00138759	-0.0113709	-5.81192	5.81192	-year younger

## Sheet: Table S19
Table S19 Linear regression models adjusting for different sets of covariates for asssociations with symbol digit subsitution
	Unadjusted				Base				Full
Variable	Beta	95% CI: 2.5%	95% CI: 97.5%	P-Value	Beta	95% CI: 2.5%	95% CI: 97.5%	P-Value	Beta	95% CI: 2.5%	95% CI: 97.5%	P-Value	Beta(age)	Beta/Beta(age)	Equivalent age effect
LTL	0.0962492	0.0844625	0.108036	2.06742e-57	0.0145472	0.00377684	0.0253176	0.00811898	0.0120183	0.00120409	0.0228325	0.0294001	-0.0595489	-0.201822	0.201822	-year younger
Age					-0.0597576	-0.0611411	-0.0583742	0	-0.0595489	-0.0609962	-0.0581016	0	-0.0595489	1	1	-year older
Sex(=Male)					-0.00949883	-0.0300883	0.0110906	0.365887	-0.00628433	-0.0275708	0.0150021	0.56284	-0.0595489	0.105532	0.105532	-year older
Education (ref=None)
Education (=CSEs or equivalent)									0.0838385	0.00444922	0.163228	0.0384797	-0.0595489	-1.40789	1.40789	-year younger
Education (=O levels/GCSEs or equivalent)									0.323652	0.269613	0.377691	9.59807e-32	-0.0595489	-5.43507	5.43507	-year younger
Education(=A/AS levels/NVQ/HND/HNC)									0.298962	0.248686	0.349239	2.56862e-31	-0.0595489	-5.02045	5.02045	-year younger
Education (=Other professional qualifications)									0.321139	0.270446	0.371831	2.63918e-35	-0.0595489	-5.39285	5.39285	-year younger
Education (=College or university degree)									0.475822	0.428975	0.522669	1.44145e-87	-0.0595489	-7.99044	7.99044	-year younger
Townsend deprivation index									-0.0181816	-0.0223904	-0.0139729	2.64156e-17	-0.0595489	0.305323	0.305323	-year older
BMI									-0.00874296	-0.0112873	-0.00619865	1.67162e-11	-0.0595489	0.14682	0.14682	-year older
IPAQ activity group (ref=Low)
IPAQ activity group (=Moderate)									-0.0303586	-0.061864	0.0011467	0.0589522	-0.0595489	0.50981	0.50981	-year older
IPAQ activity group (=High)									-0.0830395	-0.115109	-0.0509703	3.8978e-07	-0.0595489	1.39448	1.39448	-year older
Smoking status (ref=Never)													-0.0595489	0	0	-year older
Smoking status (=Current)									-0.128598	-0.173732	-0.0834637	2.36687e-08	-0.0595489	2.15953	2.15953	-year older
Smoking status (=Previous)									-0.0329334	-0.0556587	-0.0102082	0.00450928	-0.0595489	0.553048	0.553048	-year older
Alcohol intake Freq. (ref=Never)
Alcohol intake freq. (=Special occasions only)									0.035016	-0.0291645	0.0991965	0.284931	-0.0595489	-0.588021	0.588021	-year younger
Alcohol intake freq. (=One to three times a month)									0.0795347	0.01927	0.139799	0.00969577	-0.0595489	-1.33562	1.33562	-year younger
Alcohol intake freq. (=Once or twice a week)									0.0763888	0.0211905	0.131587	0.00668411	-0.0595489	-1.28279	1.28279	-year younger
Alcohol intake freq. (=Three or four times a week)									0.102886	0.0479329	0.157838	0.000243428	-0.0595489	-1.72775	1.72775	-year younger
Alcohol intake freq. (=Daily or almost daily)									0.103223	0.0471664	0.15928	0.000307828	-0.0595489	-1.73342	1.73342	-year younger
APOE genotype (ref=e3e3)
APOE genotype (=e2e3)									-0.0191841	-0.0510662	0.0126981	0.23827	-0.0595489	0.322157	0.322157	-year older
APOE genotype (=e2e2)									-0.0661146	-0.198582	0.0663531	0.327975	-0.0595489	1.11026	1.11026	-year older
APOE genotype (=e2e4)									-0.12343	-0.190913	-0.0559464	0.000337851	-0.0595489	2.07275	2.07275	-year older
APOE genotype (=e3e4)									-0.0732494	-0.0983317	-0.0481672	1.05227e-08	-0.0595489	1.23007	1.23007	-year older
APOE genotype (=e4e4)									-0.165582	-0.234809	-0.0963544	2.77265e-06	-0.0595489	2.7806	2.7806	-year older
APOE genotype (=e1e2)									-0.00162528	-0.00725076	0.0040002	0.571221	-0.0595489	0.0272932	0.0272932	-year older
PC2									-0.00118788	-0.00751771	0.00514196	0.713016	-0.0595489	0.0199479	0.0199479	-year older
PC3									0.00153308	-0.00484216	0.00790832	0.637415	-0.0595489	-0.0257449	0.0257449	-year younger
PC4									0.00020226	-0.00311635	0.00352087	0.904916	-0.0595489	-0.00339653	0.00339653	-year younger
PC5									-0.00925422	-0.0109481	-0.00756036	1.05268e-26	-0.0595489	0.155405	0.155405	-year older
PC6									-0.0033888	-0.00935704	0.00257943	0.265769	-0.0595489	0.0569079	0.0569079	-year older
PC7									-0.000852767	-0.00440236	0.00269683	0.637738	-0.0595489	0.0143204	0.0143204	-year older
PC8									-0.00360248	-0.00777912	0.000574163	0.0909383	-0.0595489	0.0604961	0.0604961	-year older
PC9									0.000550615	-0.00225706	0.00335828	0.700707	-0.0595489	-0.00924643	0.00924643	-year younger
PC10									-0.00341944	-0.00836784	0.00152895	0.175627	-0.0595489	0.0574224	0.0574224	-year older
Assessment center(ref=Leeds)
Assessment center(=Barts)									0.0134564	-0.064697	0.0916097	0.735769	-0.0595489	-0.225972	0.225972	-year younger
Assessment center(=Birmingham)									0.129012	0.0603881	0.197636	0.000229399	-0.0595489	-2.16649	2.16649	-year younger
Assessment center(=Bristol)									0.0863339	-0.0621252	0.234793	0.254386	-0.0595489	-1.4498	1.4498	-year younger
Assessment center(=Bury)									-0.00798353	-0.0614132	0.0454462	0.769631	-0.0595489	0.134067	0.134067	-year older
Assessment center(=Cardiff)									-0.026544	-0.309057	0.255969	0.853895	-0.0595489	0.445752	0.445752	-year older
Assessment center(=Croydon)									0.0997965	0.0310928	0.1685	0.00441698	-0.0595489	-1.67587	1.67587	-year younger
Assessment center(=Edinburgh)									0.0492483	-0.00809681	0.106593	0.0923423	-0.0595489	-0.827022	0.827022	-year younger
Assessment center(=Glasgow)									-0.0745458	-0.145522	-0.00356972	0.0395477	-0.0595489	1.25184	1.25184	-year older
Assessment center(=Hounslow)									0.105445	0.047682	0.163209	0.000347008	-0.0595489	-1.77074	1.77074	-year younger
Assessment center(=Liverpool)									0.113285	0.0605751	0.165995	2.53475e-05	-0.0595489	-1.90238	1.90238	-year younger
Assessment center(=Manchester)									0.0219728	-0.045899	0.0898445	0.525748	-0.0595489	-0.368987	0.368987	-year younger
Assessment center(=Middlesborough)									0.0527048	0.00199137	0.103418	0.0416669	-0.0595489	-0.885067	0.885067	-year younger
Assessment center(=Newcastle)									-0.0143058	-0.058166	0.0295544	0.522648	-0.0595489	0.240236	0.240236	-year older
Assessment center(=Nottingham)									0.032595	-0.021456	0.0866459	0.237239	-0.0595489	-0.547365	0.547365	-year younger
Assessment center(=Oxford)									-0.0877717	-0.157172	-0.018371	0.013189	-0.0595489	1.47394	1.47394	-year older
Assessment center(=Reading)									-0.0407251	-0.0961706	0.0147204	0.14999	-0.0595489	0.683893	0.683893	-year older
Assessment center(=Sheffield)									0.128601	0.0749138	0.182288	2.68074e-06	-0.0595489	-2.15959	2.15959	-year younger
Assessment center(=Stoke)									0.0059869	-0.0590975	0.0710713	0.856926	-0.0595489	-0.100537	0.100537	-year younger
Assessment center(=Swansea)									0.56906	-0.283243	1.42136	0.190675	-0.0595489	-9.55618	9.55618	-year younger
Assessment center(=Wrexham)									-0.32475	-0.928499	0.278999	0.291781	-0.0595489	5.4535	5.4535	-year older

## Sheet: Table S20
Table S20 Linear regression models adjusting for different sets of covariates for asssociations with trail making part B
	Unadjusted				Base				Full
Variable	Beta	95% CI: 2.5%	95% CI: 97.5%	P-Value	Beta	95% CI: 2.5%	95% CI: 97.5%	P-Value	Beta	95% CI: 2.5%	95% CI: 97.5%	P-Value	Beta(age)	Beta/Beta(age)	Equivalent age effect
LTL	-0.0892996	-0.101258	-0.0773413	2.46963e-48	-0.0170056	-0.028175	-0.00583614	0.00284688	-0.0130459	-0.0241817	-0.00191008	0.021675	0.0533091	-0.244722	0.244722	-year younger
Age					0.0542135	0.0527739	0.055653	0	0.0533091	0.0518138	0.0548043	0	0.0533091	1	1	-year older
Sex(=Male)					-0.0046958	-0.0260611	0.0166695	0.666637	-0.00115359	-0.0230861	0.020779	0.917894	0.0533091	-0.0216396	0.0216396	-year younger
Education (ref=None)
Education (=CSEs or equivalent)									-0.100901	-0.183078	-0.018724	0.0161111	0.0533091	-1.89276	1.89276	-year younger
Education (=O levels/GCSEs or equivalent)									-0.437307	-0.493859	-0.380755	1.12775e-51	0.0533091	-8.20324	8.20324	-year younger
Education(=A/AS levels/NVQ/HND/HNC)									-0.453034	-0.505707	-0.400361	1.95912e-63	0.0533091	-8.49826	8.49826	-year younger
Education (=Other professional qualifications)									-0.451031	-0.504149	-0.397913	7.01096e-62	0.0533091	-8.46069	8.46069	-year younger
Education (=College or university degree)									-0.692868	-0.742038	-0.643699	1.34125e-165	0.0533091	-12.9972	12.9972	-year younger
Townsend deprivation index									0.0128415	0.00849893	0.0171841	6.87353e-09	0.0533091	0.240888	0.240888	-year older
BMI									0.00182125	-0.000799456	0.00444196	0.173187	0.0533091	0.034164	0.034164	-year older
IPAQ activity group (ref=Low)
IPAQ activity group (=Moderate)									0.0331541	0.000727413	0.0655807	0.0450874	0.0533091	0.621922	0.621922	-year older
IPAQ activity group (=High)									0.120149	0.0871238	0.153174	1.02469e-12	0.0533091	2.25382	2.25382	-year older
Smoking status (ref=Never)													0.0533091	0	0	-year older
Smoking status (=Current)									0.128525	0.0820734	0.174976	5.91228e-08	0.0533091	2.41094	2.41094	-year older
Smoking status (=Previous)									0.0246393	0.0012046	0.0480741	0.0393402	0.0533091	0.462198	0.462198	-year older
Alcohol intake Freq. (ref=Never)
Alcohol intake freq. (=Special occasions only)									-0.00424362	-0.0707013	0.062214	0.900404	0.0533091	-0.0796041	0.0796041	-year younger
Alcohol intake freq. (=One to three times a month)									-0.0358991	-0.0982287	0.0264305	0.25897	0.0533091	-0.673414	0.673414	-year younger
Alcohol intake freq. (=Once or twice a week)									-0.0171905	-0.0743569	0.0399759	0.555611	0.0533091	-0.322469	0.322469	-year younger
Alcohol intake freq. (=Three or four times a week)									-0.0327484	-0.0896637	0.024167	0.259441	0.0533091	-0.614311	0.614311	-year younger
Alcohol intake freq. (=Daily or almost daily)									-0.040894	-0.0989747	0.0171866	0.1676	0.0533091	-0.767112	0.767112	-year younger
APOE genotype (ref=e3e3)
APOE genotype (=e2e3)									0.0439769	0.0111867	0.076767	0.00857785	0.0533091	0.824942	0.824942	-year older
APOE genotype (=e2e2)									0.0344418	-0.102602	0.171485	0.622315	0.0533091	0.646078	0.646078	-year older
APOE genotype (=e2e4)									0.0270749	-0.0424799	0.0966297	0.445508	0.0533091	0.507886	0.507886	-year older
APOE genotype (=e3e4)									0.0493521	0.023499	0.0752053	0.000183337	0.0533091	0.925774	0.925774	-year older
APOE genotype (=e4e4)									0.116811	0.0456275	0.187994	0.0013002	0.0533091	2.1912	2.1912	-year older
PC1									0.00309156	-0.00271163	0.00889474	0.29643	0.0533091	0.0579931	0.0579931	-year older
PC2									0.00313052	-0.00340268	0.00966373	0.347658	0.0533091	0.058724	0.058724	-year older
PC3									-0.00324416	-0.00982622	0.0033379	0.334041	0.0533091	-0.0608556	0.0608556	-year younger
PC4									-0.000725553	-0.00414251	0.0026914	0.677284	0.0533091	-0.0136103	0.0136103	-year younger
PC5									0.00975303	0.00800395	0.0115021	9.58707e-28	0.0533091	0.182953	0.182953	-year older
PC6									0.00462122	-0.00151044	0.0107529	0.139645	0.0533091	0.0866873	0.0866873	-year older
PC7									0.0038586	0.000197725	0.00751947	0.0388548	0.0533091	0.0723817	0.0723817	-year older
PC8									0.00881056	0.0045211	0.0131	5.69444e-05	0.0533091	0.165273	0.165273	-year older
PC9									-0.000366895	-0.00326598	0.00253219	0.804102	0.0533091	-0.00688241	0.00688241	-year younger
PC10									0.0036974	-0.0013978	0.0087926	0.154958	0.0533091	0.0693579	0.0693579	-year older
Assessment center(ref=Leeds)
Assessment center(=Barts)									0.0319116	-0.0483785	0.112202	0.435989	0.0533091	0.598615	0.598615	-year older
Assessment center(=Birmingham)									-0.125051	-0.195743	-0.0543593	0.000526923	0.0533091	-2.34578	2.34578	-year younger
Assessment center(=Bristol)									0.0392429	-0.112196	0.190682	0.611533	0.0533091	0.736139	0.736139	-year older
Assessment center(=Bury)									0.036685	-0.0184369	0.091807	0.192107	0.0533091	0.688157	0.688157	-year older
Assessment center(=Cardiff)									0.0680537	-0.222902	0.35901	0.646648	0.0533091	1.27659	1.27659	-year older
Assessment center(=Croydon)									-0.0919479	-0.162577	-0.0213191	0.0107292	0.0533091	-1.72481	1.72481	-year younger
Assessment center(=Edinburgh)									-0.0267038	-0.0856943	0.0322868	0.374961	0.0533091	-0.500924	0.500924	-year younger
Assessment center(=Glasgow)									0.024368	-0.0488189	0.0975549	0.514032	0.0533091	0.457108	0.457108	-year older
Assessment center(=Hounslow)									-0.0515869	-0.110962	0.00778808	0.0886021	0.0533091	-0.967694	0.967694	-year younger
Assessment center(=Liverpool)									-0.0675166	-0.121781	-0.0132522	0.01475	0.0533091	-1.26651	1.26651	-year younger
Assessment center(=Manchester)									0.021978	-0.0478807	0.0918367	0.537492	0.0533091	0.412275	0.412275	-year older
Assessment center(=Middlesborough)									-0.0937731	-0.146002	-0.0415444	0.000433917	0.0533091	-1.75905	1.75905	-year younger
Assessment center(=Newcastle)									0.00319976	-0.042011	0.0484105	0.889676	0.0533091	0.0600229	0.0600229	-year older
Assessment center(=Nottingham)									-0.0267415	-0.082269	0.028786	0.34523	0.0533091	-0.501631	0.501631	-year younger
Assessment center(=Oxford)									0.0462919	-0.0252135	0.117797	0.204501	0.0533091	0.868368	0.868368	-year older
Assessment center(=Reading)									0.0129128	-0.0441005	0.0699261	0.657113	0.0533091	0.242226	0.242226	-year older
Assessment center(=Sheffield)									-0.149847	-0.205112	-0.0945822	1.07904e-07	0.0533091	-2.81091	2.81091	-year younger
Assessment center(=Stoke)									0.103424	0.0363625	0.170486	0.00250762	0.0533091	1.94009	1.94009	-year older
Assessment center(=Swansea)									-0.745106	-1.61094	0.120728	0.0916774	0.0533091	-13.9771	13.9771	-year younger
Assessment center(=Wrexham)									-0.109592	-0.722957	0.503773	0.726195	0.0533091	-2.05579	2.05579	-year younger

## Sheet: Table S21
Table S21 Linear regression models adjusting for different sets of covariates for asssociations with matrix pattern completion
	Unadjusted				Base				Full
Variable	Beta	95% CI: 2.5%	95% CI: 97.5%	P-Value	Beta	95% CI: 2.5%	95% CI: 97.5%	P-Value	Beta	95% CI: 2.5%	95% CI: 97.5%	P-Value	Beta(age)	Beta/Beta(age)	Equivalent age effect
LTL	0.0550153	0.0431836	0.0668471	8.47421e-20	0.0201156	0.00846345	0.0317677	0.000716431	0.0128329	0.00149061	0.0241751	0.026594	-0.0319029	-0.402248	0.402248	-year younger
Age					-0.0337078	-0.0352049	-0.0322108	0	-0.0319029	-0.0334208	-0.030385	0	-0.0319029	1	1	-year older
Sex(=Male)					0.196285	0.174022	0.218548	1.41613e-66	0.180859	0.158548	0.20317	1.36665e-56	-0.0319029	-5.66904	5.66904	-year younger
Education (ref=None)
Education (=CSEs or equivalent)									0.0745454	-0.00842042	0.157511	0.0782423	-0.0319029	-2.33663	2.33663	-year younger
Education (=O levels/GCSEs or equivalent)									0.435678	0.379227	0.492129	1.73453e-51	-0.0319029	-13.6564	13.6564	-year younger
Education(=A/AS levels/NVQ/HND/HNC)									0.54695	0.494452	0.599447	5.26511e-92	-0.0319029	-17.1442	17.1442	-year younger
Education (=Other professional qualifications)									0.559146	0.506216	0.612077	1.63282e-94	-0.0319029	-17.5265	17.5265	-year younger
Education (=College or university degree)									0.908563	0.85969	0.957436	5.65924e-284	-0.0319029	-28.479	28.479	-year younger
Townsend deprivation index									-0.0133081	-0.0177202	-0.00889602	3.42365e-09	-0.0319029	0.417145	0.417145	-year older
BMI									-0.00258655	-0.00525394	8.08384e-05	0.0573694	-0.0319029	0.0810757	0.0810757	-year older
IPAQ activity group (ref=Low)
IPAQ activity group (=Moderate)									-0.0652864	-0.098329	-0.0322437	0.000107956	-0.0319029	2.04641	2.04641	-year older
IPAQ activity group (=High)									-0.160414	-0.194041	-0.126786	9.43399e-21	-0.0319029	5.02818	5.02818	-year older
Smoking status (ref=Never)													-0.0319029	0	0	-year older
Smoking status (=Current)									-0.0706797	-0.11809	-0.0232696	0.00348138	-0.0319029	2.21546	2.21546	-year older
Smoking status (=Previous)									-0.0611171	-0.084933	-0.0373011	4.943e-07	-0.0319029	1.91572	1.91572	-year older
Alcohol intake Freq. (ref=Never)
Alcohol intake freq. (=Special occasions only)									0.0160564	-0.0511351	0.083248	0.639529	-0.0319029	-0.503291	0.503291	-year younger
Alcohol intake freq. (=One to three times a month)									0.0612606	-0.00187228	0.124393	0.0572026	-0.0319029	-1.92022	1.92022	-year younger
Alcohol intake freq. (=Once or twice a week)									-0.00261694	-0.0604218	0.0551879	0.929296	-0.0319029	0.0820282	0.0820282	-year older
Alcohol intake freq. (=Three or four times a week)									0.0289365	-0.0286219	0.0864949	0.324467	-0.0319029	-0.907016	0.907016	-year younger
Alcohol intake freq. (=Daily or almost daily)									0.0495713	-0.00915919	0.108302	0.0980775	-0.0319029	-1.55382	1.55382	-year younger
APOE genotype (ref=e3e3)
APOE genotype (=e2e3)									-0.00469503	-0.0381352	0.0287451	0.783179	-0.0319029	0.147166	0.147166	-year older
APOE genotype (=e2e2)									-0.0429763	-0.182194	0.0962409	0.545157	-0.0319029	1.3471	1.3471	-year older
APOE genotype (=e2e4)									-0.0245585	-0.0953195	0.0462025	0.496364	-0.0319029	0.769789	0.769789	-year older
APOE genotype (=e3e4)									-0.0532651	-0.0795625	-0.0269677	7.20897e-05	-0.0319029	1.6696	1.6696	-year older
APOE genotype (=e4e4)									-0.0840417	-0.156751	-0.0113325	0.023493	-0.0319029	2.63429	2.63429	-year older
PC1									-0.0066342	-0.0125288	-0.000739643	0.0273993	-0.0319029	0.20795	0.20795	-year older
PC2									0.0014934	-0.00514751	0.00813431	0.659395	-0.0319029	-0.0468107	0.0468107	-year younger
PC3									0.00244946	-0.00423434	0.00913326	0.47259	-0.0319029	-0.0767785	0.0767785	-year younger
PC4									-0.000779871	-0.00425555	0.00269581	0.660103	-0.0319029	0.0244451	0.0244451	-year older
PC5									-0.0103581	-0.0121338	-0.00858244	3.33941e-30	-0.0319029	0.324676	0.324676	-year older
PC6									-0.0023473	-0.00861572	0.00392112	0.462994	-0.0319029	0.0735763	0.0735763	-year older
PC7									-0.00501671	-0.00874088	-0.00129255	0.00829012	-0.0319029	0.157249	0.157249	-year older
PC8									-0.0112273	-0.0156119	-0.00684272	5.23357e-07	-0.0319029	0.351921	0.351921	-year older
PC9									-0.001774	-0.00471166	0.00116365	0.236586	-0.0319029	0.0556062	0.0556062	-year older
PC10									-0.00297652	-0.00816151	0.00220848	0.260538	-0.0319029	0.0932992	0.0932992	-year older
Assessment center(ref=Leeds)
Assessment center(=Barts)									0.116037	0.0340406	0.198034	0.00554706	-0.0319029	-3.6372	3.6372	-year younger
Assessment center(=Birmingham)									0.0710216	-0.00100155	0.143045	0.0532823	-0.0319029	-2.22618	2.22618	-year younger
Assessment center(=Bristol)									0.115417	-0.039605	0.27044	0.144512	-0.0319029	-3.61777	3.61777	-year younger
Assessment center(=Bury)									-0.0359919	-0.0919267	0.019943	0.207262	-0.0319029	1.12817	1.12817	-year older
Assessment center(=Cardiff)									0.0698102	-0.226204	0.365824	0.643923	-0.0319029	-2.18821	2.18821	-year younger
Assessment center(=Croydon)									0.158418	0.0864449	0.230391	1.60861e-05	-0.0319029	-4.96562	4.96562	-year younger
Assessment center(=Edinburgh)									0.0624699	0.00238159	0.122558	0.0415947	-0.0319029	-1.95813	1.95813	-year younger
Assessment center(=Glasgow)									-0.016923	-0.0912893	0.0574432	0.655589	-0.0319029	0.530454	0.530454	-year older
Assessment center(=Hounslow)									0.173876	0.113347	0.234406	1.81771e-08	-0.0319029	-5.45017	5.45017	-year younger
Assessment center(=Liverpool)									0.024503	-0.0306277	0.0796337	0.383701	-0.0319029	-0.768049	0.768049	-year younger
Assessment center(=Manchester)									0.0196585	-0.0515292	0.0908462	0.588344	-0.0319029	-0.616197	0.616197	-year younger
Assessment center(=Middlesborough)									0.0410176	-0.0120565	0.0940916	0.129852	-0.0319029	-1.2857	1.2857	-year younger
Assessment center(=Newcastle)									-0.0333077	-0.0791983	0.0125829	0.154876	-0.0319029	1.04403	1.04403	-year older
Assessment center(=Nottingham)									0.0218331	-0.034782	0.0784481	0.44975	-0.0319029	-0.68436	0.68436	-year younger
Assessment center(=Oxford)									0.064939	-0.00805484	0.137933	0.0812255	-0.0319029	-2.03552	2.03552	-year younger
Assessment center(=Reading)									0.126796	0.06864	0.184952	1.93272e-05	-0.0319029	-3.97443	3.97443	-year younger
Assessment center(=Sheffield)									0.0517704	-0.00434675	0.107888	0.0705943	-0.0319029	-1.62275	1.62275	-year younger
Assessment center(=Stoke)									-0.0395498	-0.107626	0.0285265	0.254852	-0.0319029	1.23969	1.23969	-year older
Assessment center(=Swansea)									0.788635	-0.104434	1.6817	0.083504	-0.0319029	-24.7198	24.7198	-year younger
Assessment center(=Wrexham)									0.237086	-0.395534	0.869707	0.462631	-0.0319029	-7.43149	7.43149	-year younger

## Sheet: Table S22
Table S22 Linear regression models adjusting for different sets of covariates for asssociations with total volume of WMH
	Unadjusted				Base				Full
Variable	Beta	95% CI: 2.5%	95% CI: 97.5%	P-Value	Beta	95% CI: 2.5%	95% CI: 97.5%	P-Value	Beta	95% CI: 2.5%	95% CI: 97.5%	P-Value	Beta(age)	Beta/Beta(age)	Equivalent age effect
LTL	-0.0985923	-0.108722	-0.0884622	9.92838e-81	-0.0182168	-0.0272152	-0.00921837	7.26647e-05	-0.0147496	-0.023868	-0.00563119	0.00152379	0.065724	-0.224417	0.224417	-year younger
Age					0.0654101	0.0642202	0.0665999	0	0.065724	0.0644682	0.0669798	0	0.065724	1	1	-year older
Sex(=Male)					-0.116406	-0.139103	-0.0937095	9.65129e-24	-0.152573	-0.175901	-0.129245	1.56756e-37	0.065724	-2.32142	2.32142	-year younger
Head Size	-1.26614	-1.3492	-1.18307	8.62833e-194	-1.42392	-1.51682	-1.33102	6.55692e-196	-1.47892	-1.57482	-1.38301	4.4596e-198	0.065724	-22.5019	22.5019	-year younger
Education (ref=None)
Education (=CSEs or equivalent)									0.0321829	-0.0348064	0.0991722	0.346403	0.065724	0.489667	0.489667	-year older
Education (=O levels/GCSEs or equivalent)									-0.036765	-0.0821554	0.00862532	0.112404	0.065724	-0.559385	0.559385	-year younger
Education(=A/AS levels/NVQ/HND/HNC)									-0.0625524	-0.10487	-0.020235	0.00376791	0.065724	-0.951744	0.951744	-year younger
Education (=Other professional qualifications)									-0.069022	-0.111677	-0.0263672	0.00151775	0.065724	-1.05018	1.05018	-year younger
Education (=College or university degree)									-0.0963595	-0.135835	-0.0568836	1.72369e-06	0.065724	-1.46612	1.46612	-year younger
Townsend deprivation index									0.0040847	0.000475764	0.00769364	0.0265378	0.065724	0.0621494	0.0621494	-year older
BMI									0.0224255	0.0202075	0.0246436	6.52128e-87	0.065724	0.341208	0.341208	-year older
IPAQ activity group (ref=Low)
IPAQ activity group (=Moderate)									-0.000962046	-0.028228	0.0263039	0.944867	0.065724	-0.0146377	0.0146377	-year younger
IPAQ activity group (=High)									0.00798366	-0.0196938	0.0356612	0.571834	0.065724	0.121473	0.121473	-year older
Smoking status (ref=Never)													0.065724	0	0	-year older
Smoking status (=Current)									0.0406639	0.0209919	0.0603359	5.10148e-05	0.065724	0.618707	0.618707	-year older
Smoking status (=Previous)									0.219026	0.180499	0.257553	8.72914e-29	0.065724	3.33252	3.33252	-year older
Alcohol intake Freq. (ref=Never)
Alcohol intake freq. (=Special occasions only)									-0.0203502	-0.0757094	0.035009	0.47123	0.065724	-0.309631	0.309631	-year younger
Alcohol intake freq. (=One to three times a month)									-0.0446493	-0.0968823	0.00758361	0.0938647	0.065724	-0.679346	0.679346	-year younger
Alcohol intake freq. (=Once or twice a week)									-0.00251562	-0.050457	0.0454257	0.918087	0.065724	-0.0382756	0.0382756	-year younger
Alcohol intake freq. (=Three or four times a week)									-0.0168818	-0.0646432	0.0308796	0.488459	0.065724	-0.256859	0.256859	-year younger
Alcohol intake freq. (=Daily or almost daily)									0.00876457	-0.0399454	0.0574746	0.724343	0.065724	0.133354	0.133354	-year older
APOE genotype (ref=e3e3)
APOE genotype (=e2e3)									0.0221992	0.00052464	0.0438738	0.0447143	0.065724	0.337764	0.337764	-year older
APOE genotype (=e2e2)									0.149359	0.0893322	0.209385	1.08296e-06	0.065724	2.27251	2.27251	-year older
APOE genotype (=e2e4)									-0.0264237	-0.0849129	0.0320655	0.375919	0.065724	-0.40204	0.40204	-year younger
APOE genotype (=e3e4)									-0.0172149	-0.0447875	0.0103576	0.221072	0.065724	-0.261928	0.261928	-year younger
APOE genotype (=e4e4)									-0.0332917	-0.151479	0.0848952	0.580886	0.065724	-0.506538	0.506538	-year younger
PC1									-0.00519835	-0.0100445	-0.000352196	0.035525	0.065724	-0.0790937	0.0790937	-year younger
PC2									-0.000894707	-0.00636546	0.00457604	0.748561	0.065724	-0.0136131	0.0136131	-year younger
PC3									-0.00224359	-0.00776711	0.00327994	0.425972	0.065724	-0.0341365	0.0341365	-year younger
PC4									-0.000375258	-0.00325851	0.00250799	0.798654	0.065724	-0.00570961	0.00570961	-year younger
PC5									0.00355198	0.00208623	0.00501773	2.04625e-06	0.065724	0.0540439	0.0540439	-year older
PC6									-0.00410759	-0.00923192	0.00101674	0.116174	0.065724	-0.0624975	0.0624975	-year younger
PC7									-0.00135136	-0.0044607	0.00175798	0.394317	0.065724	-0.0205611	0.0205611	-year younger
PC8									0.00570745	0.00208096	0.00933394	0.00203963	0.065724	0.0868397	0.0868397	-year older
PC9									0.00282117	0.000409247	0.0052331	0.0218814	0.065724	0.0429246	0.0429246	-year older
PC10									0.00468396	0.000443149	0.00892477	0.0304119	0.065724	0.0712671	0.0712671	-year older
Assessment center(ref=Leeds)
Assessment center (=Manchester)									0.0872353	0.0391877	0.135283	0.000373453	0.065724	1.3273	1.3273	-year older
Assessment center (=Oxford)									0.141904	0.076774	0.207034	1.95707e-05	0.065724	2.15909	2.15909	-year older
Assessment center (=Cardiff)									0.258112	-0.0179961	0.534219	0.0669275	0.065724	3.92721	3.92721	-year older
Assessment center (=Glasgow)									0.318638	0.252513	0.384764	3.78803e-21	0.065724	4.84813	4.84813	-year older
Assessment center (=Edinburgh)									0.222346	0.169931	0.274762	9.57522e-17	0.065724	3.38303	3.38303	-year older
Assessment center (=Stoke)									0.0709993	0.0198828	0.122116	0.00648557	0.065724	1.08026	1.08026	-year older
Assessment center (=Reading)									0.105339	0.0549154	0.155762	4.23959e-05	0.065724	1.60274	1.60274	-year older
Assessment center (=Bury)									0.0568444	0.0154817	0.098207	0.00707267	0.065724	0.864895	0.864895	-year older
Assessment center (=Newcastle)									0.22754	0.190278	0.264802	6.03214e-33	0.065724	3.46205	3.46205	-year older
Assessment center (=Bristol)									0.0165218	-0.126355	0.159398	0.820701	0.065724	0.251382	0.251382	-year older
Assessment center (=Barts)									0.066343	-0.00702436	0.13971	0.0763515	0.065724	1.00942	1.00942	-year older
Assessment center (=Nottingham)									0.020902	-0.0203424	0.0621463	0.320581	0.065724	0.318026	0.318026	-year older
Assessment center (=Sheffield)									-0.0452846	-0.0860055	-0.00456365	0.0292924	0.065724	-0.689012	0.689012	-year younger
Assessment center (=Liverpool)									-0.00977805	-0.0502309	0.0306748	0.63568	0.065724	-0.148775	0.148775	-year younger
Assessment center (=Middlesborough)									0.164725	0.119604	0.209846	8.51052e-13	0.065724	2.50631	2.50631	-year older
Assessment center (=Hounslow)									-0.0304107	-0.0830624	0.022241	0.257626	0.065724	-0.462703	0.462703	-year younger
Assessment center (=Croydon)									-0.0128065	-0.0763999	0.0507869	0.693067	0.065724	-0.194853	0.194853	-year younger
Assessment center (=Birmingham)									-0.126406	-0.17705	-0.0757615	1.00275e-06	0.065724	-1.92328	1.92328	-year younger
Assessment center (=Swansea)									-0.996533	-1.73352	-0.259542	0.0080482	0.065724	-15.1624	15.1624	-year younger
Assessment center (=Wrexham)									-0.383896	-0.598845	-0.168948	0.000465007	0.065724	-5.84104	5.84104	-year younger

## Sheet: Table S23
Table S23 Linear regression models adjusting for different sets of covariates for asssociations with volume of cuneus
	Unadjusted				Base				Full
Variable	Beta	95% CI: 2.5%	95% CI: 97.5%	P-Value	Beta	95% CI: 2.5%	95% CI: 97.5%	P-Value	Beta	95% CI: 2.5%	95% CI: 97.5%	P-Value	Beta(age)	Beta/Beta(age)	Equivalent age effect
LTL	0.0111139	0.00225045	0.0199773	0.0139912	-0.00177225	-0.0106809	0.00713637	0.696606	-0.000761416	-0.0099357	0.00841287	0.870782	-0.0163135	0.0466741	0.0466741	-year older
Age					-0.0165476	-0.017726	-0.0153693	4.1096e-165	-0.0163135	-0.0175772	-0.0150497	5.61747e-140	-0.0163135	1	1	-year older
Sex(=Male)					0.219583	0.197098	0.242068	2.82941e-81	0.226409	0.202926	0.249892	2.97077e-79	-0.0163135	-13.8787	13.8787	-year younger
Head Size	-4.07782	-4.15073	-4.0049	0	-3.54766	-3.63988	-3.45543	0	-3.53356	-3.63034	-3.43679	0	-0.0163135	216.604	216.604	-year older
Education (ref=None)
Education (=CSEs or equivalent)									-0.0241241	-0.0916062	0.0433579	0.483516	-0.0163135	1.47879	1.47879	-year older
Education (=O levels/GCSEs or equivalent)									-0.0508365	-0.096721	-0.00495195	0.029901	-0.0163135	3.11623	3.11623	-year older
Education(=A/AS levels/NVQ/HND/HNC)									-0.0299327	-0.0727053	0.0128399	0.170195	-0.0163135	1.83485	1.83485	-year older
Education (=Other professional qualifications)									-0.0143156	-0.0574821	0.028851	0.5157	-0.0163135	0.877531	0.877531	-year older
Education (=College or university degree)									-0.0188421	-0.0588003	0.021116	0.35538	-0.0163135	1.15501	1.15501	-year older
Townsend deprivation index									0.00135826	-0.00226331	0.00497984	0.462296	-0.0163135	-0.0832602	0.0832602	-year younger
BMI									2.60866e-05	-0.00219945	0.00225162	0.981671	-0.0163135	-0.00159909	0.00159909	-year younger
IPAQ activity group (ref=Low)
IPAQ activity group (=Moderate)									-0.0223247	-0.0497463	0.00509683	0.110572	-0.0163135	1.36848	1.36848	-year older
IPAQ activity group (=High)									-0.0132011	-0.0410331	0.0146309	0.352566	-0.0163135	0.809214	0.809214	-year older
Smoking status (ref=Never)													-0.0163135	0	0	-year older
Smoking status (=Current)									-0.0205107	-0.0403167	-0.000704767	0.0423939	-0.0163135	1.25729	1.25729	-year older
Smoking status (=Previous)									-0.0386847	-0.0774803	0.00011086	0.0506661	-0.0163135	2.37134	2.37134	-year older
Alcohol intake Freq. (ref=Never)
Alcohol intake freq. (=Special occasions only)									0.0157076	-0.0398741	0.0712892	0.579656	-0.0163135	-0.962859	0.962859	-year younger
Alcohol intake freq. (=One to three times a month)									0.00919905	-0.0432784	0.0616765	0.73117	-0.0163135	-0.563894	0.563894	-year younger
Alcohol intake freq. (=Once or twice a week)									-0.0143257	-0.0624565	0.033805	0.55965	-0.0163135	0.878153	0.878153	-year older
Alcohol intake freq. (=Three or four times a week)									-0.0149093	-0.0628616	0.0330431	0.542271	-0.0163135	0.913924	0.913924	-year older
Alcohol intake freq. (=Daily or almost daily)									-0.0576264	-0.106557	-0.00869561	0.0209897	-0.0163135	3.53245	3.53245	-year older
APOE genotype (ref=e3e3)
APOE genotype (=e2e3)									0.0393608	0.0175557	0.061166	0.000403736	-0.0163135	-2.41278	2.41278	-year younger
APOE genotype (=e2e2)									0.0645354	0.00399556	0.125075	0.0366861	-0.0163135	-3.95596	3.95596	-year younger
APOE genotype (=e2e4)									-0.019122	-0.0783776	0.0401337	0.527074	-0.0163135	1.17216	1.17216	-year older
APOE genotype (=e3e4)									0.00213165	-0.0256296	0.0298929	0.880374	-0.0163135	-0.130668	0.130668	-year younger
APOE genotype (=e4e4)									-0.0789343	-0.198513	0.0406445	0.195751	-0.0163135	4.8386	4.8386	-year older
PC1									-0.00015052	-0.00502687	0.00472583	0.951759	-0.0163135	0.00922676	0.00922676	-year older
PC2									0.00287355	-0.002635	0.0083821	0.306589	-0.0163135	-0.176146	0.176146	-year younger
PC3									-0.000155115	-0.00571931	0.00540908	0.956427	-0.0163135	0.00950841	0.00950841	-year older
PC4									0.00229415	-0.000610267	0.00519857	0.121597	-0.0163135	-0.140629	0.140629	-year younger
PC5									0.00197384	0.000500917	0.00344675	0.00863008	-0.0163135	-0.120994	0.120994	-year younger
PC6									0.000782363	-0.00439229	0.00595701	0.76698	-0.0163135	-0.0479581	0.0479581	-year younger
PC7									-0.00121114	-0.00433669	0.0019144	0.447568	-0.0163135	0.0742421	0.0742421	-year older
PC8									-0.00586098	-0.00950933	-0.00221263	0.00164173	-0.0163135	0.359273	0.359273	-year older
PC9									0.000634046	-0.00179462	0.00306271	0.608876	-0.0163135	-0.0388664	0.0388664	-year younger
PC10									0.0107087	0.00643638	0.014981	9.02211e-07	-0.0163135	-0.656433	0.656433	-year younger
Assessment center(ref=Leeds)
Assessment center (=Manchester)									0.0304267	-0.0152688	0.0761223	0.191882	-0.0163135	-1.86513	1.86513	-year younger
Assessment center (=Oxford)									0.00371324	-0.0624975	0.069924	0.912474	-0.0163135	-0.227618	0.227618	-year younger
Assessment center (=Cardiff)									0.295993	0.02261	0.569376	0.0338395	-0.0163135	-18.1441	18.1441	-year younger
Assessment center (=Glasgow)									-0.0266428	-0.0937419	0.0404563	0.436435	-0.0163135	1.63318	1.63318	-year older
Assessment center (=Edinburgh)									-0.0313843	-0.0845441	0.0217755	0.247233	-0.0163135	1.92383	1.92383	-year older
Assessment center (=Stoke)									0.0269823	-0.0247744	0.0787391	0.306888	-0.0163135	-1.65399	1.65399	-year younger
Assessment center (=Reading)									-0.00317872	-0.0544673	0.0481099	0.903317	-0.0163135	0.194853	0.194853	-year older
Assessment center (=Bury)									0.0465456	0.0049915	0.0880997	0.0281417	-0.0163135	-2.8532	2.8532	-year younger
Assessment center (=Newcastle)									-0.0295191	-0.0672976	0.00825933	0.125663	-0.0163135	1.8095	1.8095	-year older
Assessment center (=Bristol)									-0.0157692	-0.160055	0.128516	0.830386	-0.0163135	0.96664	0.96664	-year older
Assessment center (=Barts)									-0.0407949	-0.115482	0.0338922	0.284377	-0.0163135	2.50069	2.50069	-year older
Assessment center (=Nottingham)									0.0109851	-0.0307148	0.052685	0.605634	-0.0163135	-0.673379	0.673379	-year younger
Assessment center (=Sheffield)									0.0608697	0.0197104	0.102029	0.0037512	-0.0163135	-3.73125	3.73125	-year younger
Assessment center (=Liverpool)									0.0515917	0.0107009	0.0924824	0.0134077	-0.0163135	-3.16252	3.16252	-year younger
Assessment center (=Middlesborough)									-0.0106201	-0.0564065	0.0351664	0.649393	-0.0163135	0.651	0.651	-year older
Assessment center (=Hounslow)									0.0392767	-0.0143209	0.0928742	0.150933	-0.0163135	-2.40763	2.40763	-year younger
Assessment center (=Croydon)									0.0569596	-0.00753557	0.121455	0.0834671	-0.0163135	-3.49157	3.49157	-year younger
Assessment center (=Birmingham)									0.0649149	0.0135703	0.11626	0.0132175	-0.0163135	-3.97923	3.97923	-year younger
Assessment center (=Swansea)									-0.411212	-1.16071	0.33829	0.282236	-0.0163135	25.2069	25.2069	-year older
Assessment center (=Wrexham)									0.0210742	-0.193995	0.236144	0.847702	-0.0163135	-1.29183	1.29183	-year younger

[truncated: 5 more sheets: Table S24, Table S25, Table S26, Table S27, Table S28]
