# Supplementary material for: Mid‐life leukocyte telomere length and dementia risk: An observational and mendelian randomization study of 435,046 UK Biobank participants
Source: Aging Cell. 2023 May 30;22(7):e13808. doi: 10.1111/acel.13808 (PMC10352557; doi:10.1111/acel.13808)
Supplement: Supplementary file 6 — TablesS29‐S55 [file ACEL-22-e13808-s005.xlsx]

## Sheet: List of the tables
Mid-life leukocyte telomere length and dementia risk:
an observational and Mendelian randomization study of 435,046 UK Biobank participants
Table S29 Linear regression models adjusting for different sets of covariates for asssociations with FA in the splenium of corpus callosum
Table S30 Linear regression models adjusting for different sets of covariates for asssociations with FA in the sagittal stratum
Table S31 Linear regression models adjusting for different sets of covariates for asssociations with FA in the retrolenticular part of internal capsule
Table S32 Linear regression models adjusting for different sets of covariates for asssociations with FA in the posterior limb of internal capsule
Table S33 Linear regression models adjusting for different sets of covariates for asssociations with FA in the posterior corona radiata
Table S34 Linear regression models adjusting for different sets of covariates for asssociations with FA in the superior longitudinal fasciculus
Table S35 Linear regression models adjusting for different sets of covariates for asssociations with FA in the posterior thalamic radiation
Table S36 Linear regression models adjusting for different sets of covariates for asssociations with FA in the middle cerebellar peduncle
Table S37 Linear regression models adjusting for different sets of covariates for asssociations with FA in the cingulum hippocampus
Table S38 Linear regression models adjusting for different sets of covariates for asssociations with FA in the external capsule
Table S39 Linear regression models adjusting for different sets of covariates for asssociations with FA in the superior corona radiata
Table S40 Linear regression models adjusting for different sets of covariates for asssociations with FA in the superior cerebellar peduncle
Table S41 Linear regression models adjusting for different sets of covariates for asssociations with FA in the corticospinal tract
Table S42 Linear regression models adjusting for different sets of covariates for asssociations with FA in the body of corpus callosum
Table S43 Linear regression models adjusting for different sets of covariates for asssociations with FA in the genu of corpus callosum
Table S44 Linear regression models adjusting for different sets of covariates for asssociations with FA in the inferior cerebellar peduncle
Table S45 Linear regression models adjusting for different sets of covariates for asssociations with FA in the cerebral peduncle
Table S46 Linear regression models adjusting for different sets of covariates for asssociations with FA in the anterior corona radiata
Table S47 Linear regression models adjusting for different sets of covariates for asssociations with FA in the cingulum cingulate gyrus
Table S48 Linear regression models adjusting for different sets of covariates for asssociations with FA in the anterior limb of internal capsule
Table S49 Linear regression models adjusting for different sets of covariates for asssociations with FA in the tapetum
Table S50 Linear regression models adjusting for different sets of covariates for asssociations with FA in the pontine crossing tract
Table S51 Linear regression models adjusting for different sets of covariates for asssociations with FA in the uncinate fasciculus
Table S52 Linear regression models adjusting for different sets of covariates for asssociations with FA in the medial lemniscus
Table S53 Linear regression models adjusting for different sets of covariates for asssociations with FA in the superior fronto-occipital fasciculus
Table S54 Linear regression models adjusting for different sets of covariates for asssociations with FA in the fornix cres+stria terminalis
Table S55 Linear regression models adjusting for different sets of covariates for asssociations with FA in the fornix

## Sheet: Table S29
Table S29 Linear regression models adjusting for different sets of covariates for asssociations with FA in the splenium of corpus callosum
	Unadjusted				Base				Full
Variable	Beta	95% CI: 2.5%	95% CI: 97.5%	P-Value	Beta	95% CI: 2.5%	95% CI: 97.5%	P-Value	Beta	95% CI: 2.5%	95% CI: 97.5%	P-Value	Beta(age)	Beta/Beta(age)	Equivalent age effect
LTL	-0.0227413	-0.0331615	-0.0123211	1.89519e-05	-0.0371568	-0.0477328	-0.0265807	5.8348e-12	-0.0389149	-0.0498105	-0.0280192	2.6033e-12	-0.0120853	3.22003	3.22003	-year older
Age					-0.0116304	-0.0130292	-0.0102317	1.70794e-59	-0.0120853	-0.0135858	-0.0105847	6.19301e-56	-0.0120853	1	1	-year older
Sex(=Male)					0.0138104	-0.012869	0.0404898	0.310321	0.0242089	-0.00366606	0.0520839	0.0887283	-0.0120853	-2.00318	2.00318	-year younger
Head Size	0.193286	0.107808	0.278763	9.36617e-06	0.2047	0.0954297	0.313971	0.000241324	0.258485	0.143734	0.373236	1.01335e-05	-0.0120853	-21.3885	21.3885	-year younger
Education (ref=None)
Education (=CSEs or equivalent)									-0.0205357	-0.10058	0.0595089	0.615083	-0.0120853	1.69924	1.69924	-year older
Education (=O levels/GCSEs or equivalent)									-0.0640897	-0.118508	-0.00967156	0.0209883	-0.0120853	5.30313	5.30313	-year older
Education(=A/AS levels/NVQ/HND/HNC)									-0.0316912	-0.0824134	0.019031	0.220741	-0.0120853	2.6223	2.6223	-year older
Education (=Other professional qualifications)									-0.0463224	-0.0974711	0.00482632	0.0759028	-0.0120853	3.83296	3.83296	-year older
Education (=College or university degree)									-0.0315341	-0.0788795	0.0158112	0.191757	-0.0120853	2.6093	2.6093	-year older
Townsend deprivation index									-0.00324359	-0.00755654	0.00106936	0.140489	-0.0120853	0.268392	0.268392	-year older
BMI									-0.00354789	-0.00619963	-0.000896149	0.00873701	-0.0120853	0.293571	0.293571	-year older
IPAQ activity group (ref=Low)
IPAQ activity group (=Moderate)									0.0104592	-0.0221267	0.0430451	0.52929	-0.0120853	-0.865452	0.865452	-year younger
IPAQ activity group (=High)									0.0305552	-0.00251694	0.0636274	0.0701803	-0.0120853	-2.52831	2.52831	-year younger
Smoking status (ref=Never)													-0.0120853	0	0	-year older
Smoking status (=Current)									-0.0246505	-0.0481621	-0.0011388	0.0398967	-0.0120853	2.03971	2.03971	-year older
Smoking status (=Previous)									-0.116017	-0.162102	-0.0699324	8.08838e-07	-0.0120853	9.5999	9.5999	-year older
Alcohol intake Freq. (ref=Never)
Alcohol intake freq. (=Special occasions only)									-0.00456998	-0.0707433	0.0616033	0.892331	-0.0120853	0.378144	0.378144	-year older
Alcohol intake freq. (=One to three times a month)									0.00547213	-0.0569482	0.0678925	0.863579	-0.0120853	-0.452793	0.452793	-year younger
Alcohol intake freq. (=Once or twice a week)									0.013548	-0.0437562	0.0708521	0.643096	-0.0120853	-1.12103	1.12103	-year younger
Alcohol intake freq. (=Three or four times a week)									0.0295631	-0.0275215	0.0866476	0.310099	-0.0120853	-2.44621	2.44621	-year younger
Alcohol intake freq. (=Daily or almost daily)									0.00610002	-0.0521085	0.0643085	0.837264	-0.0120853	-0.504749	0.504749	-year younger
APOE genotype (ref=e3e3)
APOE genotype (=e2e3)									-0.0119599	-0.0378482	0.0139284	0.365226	-0.0120853	0.989625	0.989625	-year older
APOE genotype (=e2e2)									-0.112461	-0.184285	-0.0406378	0.0021501	-0.0120853	9.30565	9.30565	-year older
APOE genotype (=e2e4)									0.00243469	-0.067429	0.0722983	0.945545	-0.0120853	-0.201459	0.201459	-year younger
APOE genotype (=e3e4)									0.00619478	-0.0267503	0.0391398	0.712474	-0.0120853	-0.512589	0.512589	-year younger
APOE genotype (=e4e4)									-0.113885	-0.255766	0.0279949	0.115673	-0.0120853	9.4235	9.4235	-year older
PC1									-0.000552985	-0.00633896	0.00523299	0.851411	-0.0120853	0.0457569	0.0457569	-year older
PC2									0.00380025	-0.00273391	0.0103344	0.254332	-0.0120853	-0.314453	0.314453	-year younger
PC3									0.000737421	-0.00586258	0.00733743	0.826661	-0.0120853	-0.0610182	0.0610182	-year younger
PC4									0.00167426	-0.00177158	0.0051201	0.340948	-0.0120853	-0.138537	0.138537	-year younger
PC5									0.00136701	-0.000382367	0.00311638	0.125638	-0.0120853	-0.113114	0.113114	-year younger
PC6									-0.00294019	-0.00906611	0.00318574	0.346865	-0.0120853	0.243287	0.243287	-year older
PC7									-0.00510819	-0.00882924	-0.00138714	0.00713583	-0.0120853	0.422679	0.422679	-year older
PC8									-0.00287643	-0.00720874	0.00145588	0.193159	-0.0120853	0.238012	0.238012	-year older
PC9									-0.000896429	-0.00377818	0.00198532	0.542072	-0.0120853	0.0741753	0.0741753	-year older
PC10									0.000224823	-0.00484426	0.00529391	0.930729	-0.0120853	-0.0186031	0.0186031	-year younger
Assessment center (=Leeds)
Assessment center (=Manchester)									0.0398112	-0.0176893	0.0973118	0.174788	-0.0120853	-3.2942	3.2942	-year younger
Assessment center (=Oxford)									0.0441368	-0.0329143	0.121188	0.261566	-0.0120853	-3.65211	3.65211	-year younger
Assessment center (=Cardiff)									-0.335535	-0.65332	-0.01775	0.0385125	-0.0120853	27.764	27.764	-year older
Assessment center (=Glasgow)									-0.0584513	-0.137338	0.0204351	0.146443	-0.0120853	4.83657	4.83657	-year older
Assessment center (=Edinburgh)									-0.0937786	-0.156328	-0.0312293	0.00330001	-0.0120853	7.75975	7.75975	-year older
Assessment center (=Stoke)									0.00939926	-0.0521404	0.0709389	0.764671	-0.0120853	-0.777746	0.777746	-year younger
Assessment center (=Reading)									0.0786136	0.018642	0.138585	0.0101972	-0.0120853	-6.50491	6.50491	-year younger
Assessment center (=Bury)									0.00334332	-0.0462296	0.0529162	0.894839	-0.0120853	-0.276644	0.276644	-year younger
Assessment center (=Newcastle)									-0.0609308	-0.105527	-0.0163343	0.00741351	-0.0120853	5.04174	5.04174	-year older
Assessment center (=Bristol)									0.184102	0.0145188	0.353686	0.0333637	-0.0120853	-15.2336	15.2336	-year younger
Assessment center (=Barts)									0.122175	0.0350546	0.209295	0.0059883	-0.0120853	-10.1094	10.1094	-year younger
Assessment center (=Nottingham)									-0.0265364	-0.0758934	0.0228206	0.292001	-0.0120853	2.19576	2.19576	-year older
Assessment center (=Sheffield)									0.0245794	-0.0244725	0.0736314	0.326048	-0.0120853	-2.03384	2.03384	-year younger
Assessment center (=Liverpool)									-0.00745535	-0.0560286	0.0411179	0.763547	-0.0120853	0.616896	0.616896	-year older
Assessment center (=Middlesborough)									-0.0419115	-0.0957553	0.0119323	0.127115	-0.0120853	3.46798	3.46798	-year older
Assessment center (=Hounslow)									0.090588	0.0280376	0.153138	0.0045353	-0.0120853	-7.49573	7.49573	-year younger
Assessment center (=Croydon)									0.143019	0.0675356	0.218502	0.000204692	-0.0120853	-11.8342	11.8342	-year younger
Assessment center (=Birmingham)									0.0580417	-0.00285434	0.118938	0.0617573	-0.0120853	-4.80269	4.80269	-year younger
Assessment center (=Swansea)									0.417641	-0.556077	1.39136	0.400547	-0.0120853	-34.5579	34.5579	-year younger
Assessment center (=Wrexham)									-0.00177223	-0.255917	0.252373	0.989095	-0.0120853	0.146644	0.146644	-year older

## Sheet: Table S30
Table S30 Linear regression models adjusting for different sets of covariates for asssociations with FA in the sagittal stratum
	Unadjusted				Base				Full
Variable	Beta	95% CI: 2.5%	95% CI: 97.5%	P-Value	Beta	95% CI: 2.5%	95% CI: 97.5%	P-Value	Beta	95% CI: 2.5%	95% CI: 97.5%	P-Value	Beta(age)	Beta/Beta(age)	Equivalent age effect
LTL	0.0112386	0.000845499	0.0216317	0.0340626	-0.0322255	-0.0425258	-0.0219252	8.77205e-10	-0.0383267	-0.0488571	-0.0277963	9.97793e-13	-0.0309235	1.23941	1.23941	-year older
Age					-0.0302064	-0.0315687	-0.0288441	0	-0.0309235	-0.0323737	-0.0294732	0	-0.0309235	1	1	-year older
Sex(=Male)					-0.118119	-0.144103	-0.0921353	5.35004e-19	-0.0873844	-0.114325	-0.0604439	2.07882e-10	-0.0309235	2.82583	2.82583	-year older
Head Size	0.639004	0.553749	0.72426	1.03107e-48	0.272695	0.166274	0.379117	5.13249e-07	0.379547	0.268643	0.490451	2.00984e-11	-0.0309235	-12.2738	12.2738	-year younger
Education (ref=None)
Education (=CSEs or equivalent)									-0.0637453	-0.141107	0.013616	0.10632	-0.0309235	2.06139	2.06139	-year older
Education (=O levels/GCSEs or equivalent)									-0.0271399	-0.0797339	0.025454	0.311834	-0.0309235	0.877649	0.877649	-year older
Education(=A/AS levels/NVQ/HND/HNC)									-0.00406253	-0.0530844	0.0449594	0.870972	-0.0309235	0.131374	0.131374	-year older
Education (=Other professional qualifications)									-0.00339981	-0.0528339	0.0460342	0.892774	-0.0309235	0.109943	0.109943	-year older
Education (=College or university degree)									0.0439437	-0.00181453	0.0897019	0.0598117	-0.0309235	-1.42105	1.42105	-year younger
Townsend deprivation index									-0.00170646	-0.00587483	0.0024619	0.42234	-0.0309235	0.0551835	0.0551835	-year older
BMI									-0.0115564	-0.0141193	-0.00899359	1.02134e-18	-0.0309235	0.373711	0.373711	-year older
IPAQ activity group (ref=Low)
IPAQ activity group (=Moderate)									0.00854077	-0.0229528	0.0400343	0.595059	-0.0309235	-0.276191	0.276191	-year younger
IPAQ activity group (=High)									0.0160672	-0.0158964	0.0480307	0.324524	-0.0309235	-0.519578	0.519578	-year younger
Smoking status (ref=Never)													-0.0309235	0	0	-year older
Smoking status (=Current)									-0.0244262	-0.0471497	-0.00170267	0.0351402	-0.0309235	0.789891	0.789891	-year older
Smoking status (=Previous)									-0.150048	-0.194589	-0.105508	4.09397e-11	-0.0309235	4.85225	4.85225	-year older
Alcohol intake Freq. (ref=Never)
Alcohol intake freq. (=Special occasions only)									-0.0257061	-0.089661	0.0382489	0.430827	-0.0309235	0.83128	0.83128	-year older
Alcohol intake freq. (=One to three times a month)									0.0276223	-0.0327055	0.0879502	0.369507	-0.0309235	-0.893249	0.893249	-year younger
Alcohol intake freq. (=Once or twice a week)									0.0177938	-0.0375894	0.0731769	0.528891	-0.0309235	-0.575413	0.575413	-year younger
Alcohol intake freq. (=Three or four times a week)									0.0161035	-0.0390674	0.0712744	0.567271	-0.0309235	-0.520753	0.520753	-year younger
Alcohol intake freq. (=Daily or almost daily)									-0.0168999	-0.0731571	0.0393573	0.556011	-0.0309235	0.546509	0.546509	-year older
APOE genotype (ref=e3e3)
APOE genotype (=e2e3)									0.00154702	-0.0234734	0.0265675	0.903545	-0.0309235	-0.0500274	0.0500274	-year younger
APOE genotype (=e2e2)									-0.168941	-0.238357	-0.0995249	1.84936e-06	-0.0309235	5.46319	5.46319	-year older
APOE genotype (=e2e4)									0.0152978	-0.0522238	0.0828195	0.657007	-0.0309235	-0.4947	0.4947	-year younger
APOE genotype (=e3e4)									0.0123165	-0.0195241	0.0441572	0.448367	-0.0309235	-0.398291	0.398291	-year younger
APOE genotype (=e4e4)									-0.0411919	-0.178316	0.0959323	0.556019	-0.0309235	1.33206	1.33206	-year older
PC1									0.00311063	-0.00248138	0.00870264	0.275608	-0.0309235	-0.100591	0.100591	-year younger
PC2									0.00348708	-0.00282804	0.00980221	0.279148	-0.0309235	-0.112765	0.112765	-year younger
PC3									0.00418703	-0.00219173	0.0105658	0.198269	-0.0309235	-0.1354	0.1354	-year younger
PC4									0.00307788	-0.000252443	0.0064082	0.0700884	-0.0309235	-0.0995322	0.0995322	-year younger
PC5									-0.00245233	-0.00414306	-0.000761603	0.00447396	-0.0309235	0.0793033	0.0793033	-year older
PC6									0.00205544	-0.00386513	0.00797601	0.496231	-0.0309235	-0.0664686	0.0664686	-year younger
PC7									-0.000277133	-0.00387344	0.00331918	0.879949	-0.0309235	0.00896191	0.00896191	-year older
PC8									-0.00526021	-0.00944729	-0.00107313	0.0138101	-0.0309235	0.170104	0.170104	-year older
PC9									0.000144049	-0.0026411	0.00292919	0.919257	-0.0309235	-0.00465824	0.00465824	-year younger
PC10									-6.63094e-05	-0.00496546	0.00483285	0.978836	-0.0309235	0.00214431	0.00214431	-year older
Assessment center (=Leeds)
Assessment center (=Manchester)									-0.0456682	-0.101241	0.00990477	0.107268	-0.0309235	1.47681	1.47681	-year older
Assessment center (=Oxford)									0.141689	0.0672213	0.216158	0.000192406	-0.0309235	-4.58194	4.58194	-year younger
Assessment center (=Cardiff)									-0.184259	-0.491391	0.122873	0.239662	-0.0309235	5.95856	5.95856	-year older
Assessment center (=Glasgow)									-0.0638049	-0.140047	0.012437	0.100964	-0.0309235	2.06332	2.06332	-year older
Assessment center (=Edinburgh)									-0.0626474	-0.1231	-0.00219486	0.0422502	-0.0309235	2.02589	2.02589	-year older
Assessment center (=Stoke)									0.0114855	-0.0479912	0.0709622	0.705072	-0.0309235	-0.371416	0.371416	-year younger
Assessment center (=Reading)									0.220456	0.162495	0.278418	9.21795e-14	-0.0309235	-7.1291	7.1291	-year younger
Assessment center (=Bury)									-0.0213584	-0.0692694	0.0265527	0.382268	-0.0309235	0.690685	0.690685	-year older
Assessment center (=Newcastle)									-0.10937	-0.152471	-0.0662684	6.61105e-07	-0.0309235	3.53679	3.53679	-year older
Assessment center (=Bristol)									0.185081	0.0211824	0.348979	0.0268856	-0.0309235	-5.98513	5.98513	-year younger
Assessment center (=Barts)									0.239379	0.155179	0.323579	2.53516e-08	-0.0309235	-7.74101	7.74101	-year younger
Assessment center (=Nottingham)									0.0029845	-0.0447179	0.0506869	0.902405	-0.0309235	-0.0965126	0.0965126	-year younger
Assessment center (=Sheffield)									0.0332351	-0.0141725	0.0806426	0.169441	-0.0309235	-1.07475	1.07475	-year younger
Assessment center (=Liverpool)									0.00833906	-0.0386059	0.055284	0.727724	-0.0309235	-0.269668	0.269668	-year younger
Assessment center (=Middlesborough)									-0.0505393	-0.102578	0.00149956	0.0569857	-0.0309235	1.63433	1.63433	-year older
Assessment center (=Hounslow)									0.259895	0.199441	0.320348	3.71423e-17	-0.0309235	-8.40446	8.40446	-year younger
Assessment center (=Croydon)									0.316803	0.24385	0.389756	1.79026e-17	-0.0309235	-10.2447	10.2447	-year younger
Assessment center (=Birmingham)									0.051184	-0.00767066	0.110039	0.0882936	-0.0309235	-1.65518	1.65518	-year younger
Assessment center (=Swansea)									1.1509	0.209821	2.09198	0.0165373	-0.0309235	-37.2177	37.2177	-year younger
Assessment center (=Wrexham)									-0.024721	-0.270347	0.220904	0.843625	-0.0309235	0.799427	0.799427	-year older

## Sheet: Table S31
Table S31 Linear regression models adjusting for different sets of covariates for asssociations with FA in the retrolenticular part of internal capsule
	Unadjusted				Base				Full
Variable	Beta	95% CI: 2.5%	95% CI: 97.5%	P-Value	Beta	95% CI: 2.5%	95% CI: 97.5%	P-Value	Beta	95% CI: 2.5%	95% CI: 97.5%	P-Value	Beta(age)	Beta/Beta(age)	Equivalent age effect
LTL	-0.00865232	-0.0190058	0.00170116	0.101446	-0.032774	-0.0432332	-0.0223148	8.25735e-10	-0.0356886	-0.0464146	-0.0249627	7.06163e-11	-0.0172889	2.06425	2.06425	-year older
Age					-0.0167461	-0.0181294	-0.0153627	1.71241e-123	-0.0172889	-0.0187661	-0.0158118	1.41962e-115	-0.0172889	1	1	-year older
Sex(=Male)					-0.0661412	-0.0925259	-0.0397565	8.99792e-07	-0.04793	-0.0753708	-0.0204892	0.000619139	-0.0172889	2.7723	2.7723	-year older
Head Size	-0.96308	-1.04801	-0.87815	1.05878e-108	-1.16785	-1.27591	-1.05978	5.72227e-99	-1.06044	-1.17341	-0.947479	3.10913e-75	-0.0172889	61.3366	61.3366	-year older
Education (ref=None)
Education (=CSEs or equivalent)									-0.0686259	-0.147424	0.010172	0.08784	-0.0172889	3.96936	3.96936	-year older
Education (=O levels/GCSEs or equivalent)									-0.0534878	-0.107058	8.27747e-05	0.0503633	-0.0172889	3.09376	3.09376	-year older
Education(=A/AS levels/NVQ/HND/HNC)									-0.0100064	-0.0599386	0.0399258	0.694488	-0.0172889	0.578773	0.578773	-year older
Education (=Other professional qualifications)									-0.0323887	-0.0827407	0.0179634	0.207413	-0.0172889	1.87338	1.87338	-year older
Education (=College or university degree)									0.0244746	-0.0221333	0.0710825	0.303389	-0.0172889	-1.41562	1.41562	-year younger
Townsend deprivation index									-0.000829164	-0.00507493	0.00341661	0.701897	-0.0172889	0.0479593	0.0479593	-year older
BMI									-0.00686082	-0.00947126	-0.00425038	2.60236e-07	-0.0172889	0.396833	0.396833	-year older
IPAQ activity group (ref=Low)
IPAQ activity group (=Moderate)									0.00727367	-0.0248047	0.039352	0.656745	-0.0172889	-0.420713	0.420713	-year younger
IPAQ activity group (=High)									0.0210525	-0.0115045	0.0536096	0.205028	-0.0172889	-1.21769	1.21769	-year younger
Smoking status (ref=Never)													-0.0172889	0	0	-year older
Smoking status (=Current)									-0.0189464	-0.0420919	0.00419905	0.108638	-0.0172889	1.09587	1.09587	-year older
Smoking status (=Previous)									-0.110088	-0.155455	-0.0647212	1.98213e-06	-0.0172889	6.36757	6.36757	-year older
Alcohol intake Freq. (ref=Never)
Alcohol intake freq. (=Special occasions only)									-0.0231464	-0.088289	0.0419962	0.486176	-0.0172889	1.3388	1.3388	-year older
Alcohol intake freq. (=One to three times a month)									0.00275223	-0.0586959	0.0642004	0.930047	-0.0172889	-0.159191	0.159191	-year younger
Alcohol intake freq. (=Once or twice a week)									-0.0168458	-0.0732573	0.0395658	0.558357	-0.0172889	0.974367	0.974367	-year older
Alcohol intake freq. (=Three or four times a week)									0.00996418	-0.0462312	0.0661596	0.728197	-0.0172889	-0.576333	0.576333	-year younger
Alcohol intake freq. (=Daily or almost daily)									-0.00900791	-0.0663098	0.048294	0.758002	-0.0172889	0.521022	0.521022	-year older
APOE genotype (ref=e3e3)
APOE genotype (=e2e3)									-0.010858	-0.0363431	0.014627	0.403694	-0.0172889	0.628035	0.628035	-year older
APOE genotype (=e2e2)									-0.0615796	-0.132284	0.00912519	0.0878293	-0.0172889	3.5618	3.5618	-year older
APOE genotype (=e2e4)									0.0149847	-0.0537908	0.0837601	0.669358	-0.0172889	-0.866721	0.866721	-year younger
APOE genotype (=e3e4)									0.0121482	-0.0202837	0.0445801	0.462861	-0.0172889	-0.702656	0.702656	-year younger
APOE genotype (=e4e4)									-0.0302828	-0.169953	0.109388	0.670874	-0.0172889	1.75158	1.75158	-year older
PC1									0.000815934	-0.00487992	0.00651179	0.778892	-0.0172889	-0.0471941	0.0471941	-year younger
PC2									0.00655031	0.000117919	0.0129827	0.0459534	-0.0172889	-0.378873	0.378873	-year younger
PC3									0.0030634	-0.0034338	0.00956061	0.355434	-0.0172889	-0.177189	0.177189	-year younger
PC4									0.00218658	-0.00120558	0.00557875	0.206458	-0.0172889	-0.126473	0.126473	-year younger
PC5									-5.91722e-05	-0.0017813	0.00166295	0.946308	-0.0172889	0.00342255	0.00342255	-year older
PC6									0.00148044	-0.00455007	0.00751095	0.63041	-0.0172889	-0.0856293	0.0856293	-year younger
PC7									-0.00286414	-0.00652723	0.000798956	0.125414	-0.0172889	0.165663	0.165663	-year older
PC8									-0.0105378	-0.0148027	-0.00627301	1.28576e-06	-0.0172889	0.609514	0.609514	-year older
PC9									0.00192842	-0.000908442	0.00476528	0.182761	-0.0172889	-0.111541	0.111541	-year younger
PC10									0.00122788	-0.00376225	0.006218	0.629617	-0.0172889	-0.071021	0.071021	-year younger
Assessment center (=Leeds)
Assessment center (=Manchester)									0.0454558	-0.0111491	0.102061	0.115515	-0.0172889	-2.62919	2.62919	-year younger
Assessment center (=Oxford)									0.0453014	-0.0305496	0.121152	0.241779	-0.0172889	-2.62026	2.62026	-year younger
Assessment center (=Cardiff)									-0.384896	-0.697731	-0.0720605	0.0158952	-0.0172889	22.2626	22.2626	-year older
Assessment center (=Glasgow)									-0.125871	-0.203529	-0.0482134	0.00149043	-0.0172889	7.28045	7.28045	-year older
Assessment center (=Edinburgh)									-0.130303	-0.191878	-0.0687277	3.36798e-05	-0.0172889	7.53678	7.53678	-year older
Assessment center (=Stoke)									0.011879	-0.0487022	0.0724601	0.700746	-0.0172889	-0.687086	0.687086	-year younger
Assessment center (=Reading)									0.129821	0.0707837	0.188859	1.63798e-05	-0.0172889	-7.50892	7.50892	-year younger
Assessment center (=Bury)									0.0110099	-0.0377908	0.0598107	0.658356	-0.0172889	-0.63682	0.63682	-year younger
Assessment center (=Newcastle)									-0.135225	-0.179127	-0.091323	1.58628e-09	-0.0172889	7.82148	7.82148	-year older
Assessment center (=Bristol)									0.0377587	-0.129183	0.204701	0.65755	-0.0172889	-2.18398	2.18398	-year younger
Assessment center (=Barts)									0.201867	0.116104	0.28763	3.97767e-06	-0.0172889	-11.6761	11.6761	-year younger
Assessment center (=Nottingham)									-0.0325629	-0.0811512	0.0160253	0.189013	-0.0172889	1.88346	1.88346	-year older
Assessment center (=Sheffield)									0.0357119	-0.012576	0.0839998	0.147203	-0.0172889	-2.06559	2.06559	-year younger
Assessment center (=Liverpool)									0.00774486	-0.0400718	0.0555615	0.7509	-0.0172889	-0.447967	0.447967	-year younger
Assessment center (=Middlesborough)									-0.142765	-0.19577	-0.0897594	1.307e-07	-0.0172889	8.25758	8.25758	-year older
Assessment center (=Hounslow)									0.125269	0.0636928	0.186845	6.69686e-05	-0.0172889	-7.24562	7.24562	-year younger
Assessment center (=Croydon)									0.16758	0.0932718	0.241887	9.89476e-06	-0.0172889	-9.69289	9.69289	-year younger
Assessment center (=Birmingham)									0.0573009	-0.00264668	0.117248	0.0610174	-0.0172889	-3.31431	3.31431	-year younger
Assessment center (=Swansea)									0.401205	-0.557347	1.35976	0.412023	-0.0172889	-23.2059	23.2059	-year younger
Assessment center (=Wrexham)									-0.0454877	-0.295674	0.204699	0.72158	-0.0172889	2.63103	2.63103	-year older

## Sheet: Table S32
Table S32 Linear regression models adjusting for different sets of covariates for asssociations with FA in the posterior limb of internal capsule
	Unadjusted				Base				Full
Variable	Beta	95% CI: 2.5%	95% CI: 97.5%	P-Value	Beta	95% CI: 2.5%	95% CI: 97.5%	P-Value	Beta	95% CI: 2.5%	95% CI: 97.5%	P-Value	Beta(age)	Beta/Beta(age)	Equivalent age effect
LTL	-0.0142687	-0.0245447	-0.0039926	0.0065022	-0.0261967	-0.0366427	-0.0157507	8.90608e-07	-0.0304288	-0.0410721	-0.0197855	2.11738e-08	-0.00920619	3.30525	3.30525	-year older
Age					-0.00850245	-0.00988403	-0.00712087	1.94786e-33	-0.00920619	-0.010672	-0.00774042	9.48804e-35	-0.00920619	1	1	-year older
Sex(=Male)					-0.0254225	-0.0517739	0.000928799	0.0586482	-0.00380018	-0.0310296	0.0234292	0.784443	-0.00920619	0.412785	0.412785	-year older
Head Size	-1.38315	-1.46744	-1.29885	9.68374e-224	-1.46613	-1.57406	-1.35821	1.10699e-154	-1.3172	-1.42929	-1.20511	1.77941e-116	-0.00920619	143.078	143.078	-year older
Education (ref=None)
Education (=CSEs or equivalent)									-0.00852627	-0.0867171	0.0696645	0.830764	-0.00920619	0.926145	0.926145	-year older
Education (=O levels/GCSEs or equivalent)									-0.0172791	-0.0704369	0.0358788	0.52407	-0.00920619	1.8769	1.8769	-year older
Education(=A/AS levels/NVQ/HND/HNC)									0.0233401	-0.0262074	0.0728876	0.355873	-0.00920619	-2.53526	2.53526	-year younger
Education (=Other professional qualifications)									0.00559307	-0.044371	0.0555572	0.826338	-0.00920619	-0.607533	0.607533	-year younger
Education (=College or university degree)									0.0589287	0.0126799	0.105178	0.0125183	-0.00920619	-6.40099	6.40099	-year younger
Townsend deprivation index									-0.00213452	-0.00634758	0.00207854	0.320715	-0.00920619	0.231857	0.231857	-year older
BMI									-0.00142968	-0.00402	0.00116065	0.279367	-0.00920619	0.155295	0.155295	-year older
IPAQ activity group (ref=Low)
IPAQ activity group (=Moderate)									0.0204984	-0.0113329	0.0523296	0.2069	-0.00920619	-2.22659	2.22659	-year younger
IPAQ activity group (=High)									0.0252632	-0.00704304	0.0575694	0.125365	-0.00920619	-2.74415	2.74415	-year younger
Smoking status (ref=Never)													-0.00920619	0	0	-year older
Smoking status (=Current)									0.00709579	-0.0158714	0.0300629	0.544825	-0.00920619	-0.770763	0.770763	-year younger
Smoking status (=Previous)									-0.0431085	-0.0881261	0.00190914	0.060548	-0.00920619	4.68255	4.68255	-year older
Alcohol intake Freq. (ref=Never)
Alcohol intake freq. (=Special occasions only)									-0.00379915	-0.0684399	0.0608416	0.908292	-0.00920619	0.412673	0.412673	-year older
Alcohol intake freq. (=One to three times a month)									-0.022748	-0.0837227	0.0382268	0.464657	-0.00920619	2.47094	2.47094	-year older
Alcohol intake freq. (=Once or twice a week)									-0.00839204	-0.064369	0.0475849	0.768884	-0.00920619	0.911565	0.911565	-year older
Alcohol intake freq. (=Three or four times a week)									-0.000620548	-0.056383	0.0551419	0.982599	-0.00920619	0.0674055	0.0674055	-year older
Alcohol intake freq. (=Daily or almost daily)									-0.000397425	-0.0572578	0.056463	0.98907	-0.00920619	0.0431693	0.0431693	-year older
APOE genotype (ref=e3e3)
APOE genotype (=e2e3)									0.00393306	-0.0213557	0.0292218	0.760501	-0.00920619	-0.427219	0.427219	-year younger
APOE genotype (=e2e2)									-0.000675368	-0.0708355	0.0694848	0.984947	-0.00920619	0.0733602	0.0733602	-year older
APOE genotype (=e2e4)									0.00814928	-0.0600963	0.0763949	0.814954	-0.00920619	-0.885196	0.885196	-year younger
APOE genotype (=e3e4)									-0.0270126	-0.0591946	0.00516948	0.0999522	-0.00920619	2.93418	2.93418	-year older
APOE genotype (=e4e4)									-0.0695023	-0.208097	0.0690921	0.325672	-0.00920619	7.54952	7.54952	-year older
PC1									0.00557507	-7.69032e-05	0.011227	0.0532081	-0.00920619	-0.605578	0.605578	-year younger
PC2									0.00365361	-0.00272923	0.0100364	0.26191	-0.00920619	-0.396864	0.396864	-year younger
PC3									0.00223476	-0.00421239	0.00868191	0.496903	-0.00920619	-0.242745	0.242745	-year younger
PC4									0.00318287	-0.00018316	0.00654891	0.063846	-0.00920619	-0.345732	0.345732	-year younger
PC5									-0.00060294	-0.0023118	0.00110592	0.489232	-0.00920619	0.0654929	0.0654929	-year older
PC6									0.00369199	-0.00229206	0.00967604	0.226578	-0.00920619	-0.401033	0.401033	-year younger
PC7									-0.00308855	-0.00672342	0.00054632	0.0958458	-0.00920619	0.335486	0.335486	-year older
PC8									-0.00510997	-0.00934194	-0.000877995	0.0179583	-0.00920619	0.555058	0.555058	-year older
PC9									0.000685542	-0.00212946	0.00350055	0.633143	-0.00920619	-0.0744654	0.0744654	-year younger
PC10									-0.0011901	-0.00614179	0.00376158	0.637599	-0.00920619	0.129272	0.129272	-year older
Assessment center (=Leeds)
Assessment center (=Manchester)									0.033172	-0.0229968	0.0893409	0.247073	-0.00920619	-3.60323	3.60323	-year younger
Assessment center (=Oxford)									0.375811	0.300544	0.451077	1.38241e-22	-0.00920619	-40.8215	40.8215	-year younger
Assessment center (=Cardiff)									-0.263556	-0.573981	0.0468689	0.0961131	-0.00920619	28.6282	28.6282	-year older
Assessment center (=Glasgow)									0.0638598	-0.0131996	0.140919	0.104334	-0.00920619	-6.93662	6.93662	-year younger
Assessment center (=Edinburgh)									0.0966116	0.0355109	0.157712	0.0019429	-0.00920619	-10.4942	10.4942	-year younger
Assessment center (=Stoke)									-0.0357124	-0.0958268	0.0244021	0.244285	-0.00920619	3.87917	3.87917	-year older
Assessment center (=Reading)									0.387706	0.329123	0.446289	2.19904e-38	-0.00920619	-42.1136	42.1136	-year younger
Assessment center (=Bury)									-0.0213677	-0.0697925	0.0270571	0.38713	-0.00920619	2.32101	2.32101	-year older
Assessment center (=Newcastle)									0.0196317	-0.0239319	0.0631954	0.377109	-0.00920619	-2.13245	2.13245	-year younger
Assessment center (=Bristol)									0.323004	0.157348	0.48866	0.000132809	-0.00920619	-35.0855	35.0855	-year younger
Assessment center (=Barts)									0.401078	0.315975	0.48618	2.67633e-20	-0.00920619	-43.5661	43.5661	-year younger
Assessment center (=Nottingham)									-0.057076	-0.10529	-0.00886204	0.020335	-0.00920619	6.19974	6.19974	-year older
Assessment center (=Sheffield)									-0.00900084	-0.0569167	0.038915	0.712747	-0.00920619	0.977694	0.977694	-year older
Assessment center (=Liverpool)									-0.0448792	-0.0923275	0.00256906	0.0637703	-0.00920619	4.8749	4.8749	-year older
Assessment center (=Middlesborough)									-0.0144715	-0.0670683	0.0381253	0.589708	-0.00920619	1.57193	1.57193	-year older
Assessment center (=Hounslow)									0.398048	0.336947	0.45915	3.00685e-37	-0.00920619	-43.237	43.237	-year younger
Assessment center (=Croydon)									0.398856	0.325121	0.472591	3.20565e-26	-0.00920619	-43.3247	43.3247	-year younger
Assessment center (=Birmingham)									0.0424846	-0.0170012	0.10197	0.161582	-0.00920619	-4.61478	4.61478	-year younger
Assessment center (=Swansea)									-0.0414875	-0.992655	0.90968	0.931873	-0.00920619	4.50648	4.50648	-year older
Assessment center (=Wrexham)									0.063247	-0.185012	0.311506	0.617554	-0.00920619	-6.87005	6.87005	-year younger

## Sheet: Table S33
Table S33 Linear regression models adjusting for different sets of covariates for asssociations with FA in the posterior corona radiata
	Unadjusted				Base				Full
Variable	Beta	95% CI: 2.5%	95% CI: 97.5%	P-Value	Beta	95% CI: 2.5%	95% CI: 97.5%	P-Value	Beta	95% CI: 2.5%	95% CI: 97.5%	P-Value	Beta(age)	Beta/Beta(age)	Equivalent age effect
LTL	0.00297405	-0.00744439	0.0133925	0.57583	-0.0247987	-0.0352829	-0.0143144	3.5653e-06	-0.0288412	-0.0396302	-0.0180522	1.62076e-07	-0.0211764	1.36195	1.36195	-year older
Age					-0.020947	-0.0223336	-0.0195603	2.30696e-190	-0.0211764	-0.0226623	-0.0196906	8.80661e-170	-0.0211764	1	1	-year older
Sex(=Male)					-0.0213843	-0.0478321	0.0050635	0.113038	-0.0109997	-0.0386018	0.0166025	0.434772	-0.0211764	0.519431	0.519431	-year older
Head Size	0.300617	0.215154	0.38608	5.5073e-12	0.202231	0.0939091	0.310554	0.000253425	0.280887	0.16726	0.394515	1.27155e-06	-0.0211764	-13.2642	13.2642	-year younger
Education (ref=None)
Education (=CSEs or equivalent)									-0.00723776	-0.0864989	0.0720234	0.857959	-0.0211764	0.341784	0.341784	-year older
Education (=O levels/GCSEs or equivalent)									-0.0428486	-0.0967341	0.011037	0.11912	-0.0211764	2.02341	2.02341	-year older
Education(=A/AS levels/NVQ/HND/HNC)									0.0226521	-0.0275737	0.0728779	0.376726	-0.0211764	-1.06969	1.06969	-year younger
Education (=Other professional qualifications)									0.0101438	-0.0405043	0.0607919	0.69466	-0.0211764	-0.479014	0.479014	-year younger
Education (=College or university degree)									0.0418133	-0.00506871	0.0886953	0.0804627	-0.0211764	-1.97452	1.97452	-year younger
Townsend deprivation index									-0.00219546	-0.0064662	0.00207528	0.313673	-0.0211764	0.103675	0.103675	-year older
BMI									0.000518024	-0.00210776	0.00314381	0.699004	-0.0211764	-0.0244623	0.0244623	-year younger
IPAQ activity group (ref=Low)
IPAQ activity group (=Moderate)									0.0186382	-0.0136288	0.0509052	0.25759	-0.0211764	-0.88014	0.88014	-year younger
IPAQ activity group (=High)									0.0264678	-0.00628075	0.0592163	0.113188	-0.0211764	-1.24987	1.24987	-year younger
Smoking status (ref=Never)													-0.0211764	0	0	-year older
Smoking status (=Current)									-0.0113746	-0.0346562	0.011907	0.338285	-0.0211764	0.537135	0.537135	-year older
Smoking status (=Previous)									-0.11657	-0.162204	-0.070936	5.56644e-07	-0.0211764	5.50471	5.50471	-year older
Alcohol intake Freq. (ref=Never)
Alcohol intake freq. (=Special occasions only)									-0.0234424	-0.088968	0.0420832	0.483186	-0.0211764	1.10701	1.10701	-year older
Alcohol intake freq. (=One to three times a month)									0.00449555	-0.0573139	0.066305	0.886644	-0.0211764	-0.212291	0.212291	-year younger
Alcohol intake freq. (=Once or twice a week)									-0.00679087	-0.0635342	0.0499524	0.81455	-0.0211764	0.320681	0.320681	-year older
Alcohol intake freq. (=Three or four times a week)									-0.00817029	-0.0646961	0.0483555	0.776953	-0.0211764	0.38582	0.38582	-year older
Alcohol intake freq. (=Daily or almost daily)									-0.0331201	-0.0907589	0.0245187	0.260079	-0.0211764	1.56401	1.56401	-year older
APOE genotype (ref=e3e3)
APOE genotype (=e2e3)									-0.011033	-0.0366679	0.0146019	0.398928	-0.0211764	0.521004	0.521004	-year older
APOE genotype (=e2e2)									-0.0743926	-0.145513	-0.00327203	0.0403589	-0.0211764	3.51299	3.51299	-year older
APOE genotype (=e2e4)									-0.0207538	-0.0899337	0.0484261	0.556547	-0.0211764	0.980043	0.980043	-year older
APOE genotype (=e3e4)									-0.00740703	-0.0400296	0.0252156	0.656313	-0.0211764	0.349777	0.349777	-year older
APOE genotype (=e4e4)									-0.10643	-0.246922	0.0340614	0.137611	-0.0211764	5.02589	5.02589	-year older
PC1									0.00654461	0.000815271	0.012274	0.0251714	-0.0211764	-0.309052	0.309052	-year younger
PC2									0.00884625	0.00237604	0.0153165	0.007372	-0.0211764	-0.417741	0.417741	-year younger
PC3									-0.000530043	-0.00706545	0.00600537	0.873702	-0.0211764	0.0250299	0.0250299	-year older
PC4									0.00177725	-0.00163486	0.00518936	0.307321	-0.0211764	-0.0839258	0.0839258	-year younger
PC5									0.000611093	-0.00112116	0.00234335	0.489304	-0.0211764	-0.0288573	0.0288573	-year younger
PC6									0.00647811	0.000412139	0.0125441	0.036345	-0.0211764	-0.305912	0.305912	-year younger
PC7									-0.00253405	-0.00621868	0.00115058	0.177687	-0.0211764	0.119664	0.119664	-year older
PC8									-0.00453059	-0.0088205	-0.000240683	0.0384668	-0.0211764	0.213945	0.213945	-year older
PC9									0.0014153	-0.00143825	0.00426884	0.331007	-0.0211764	-0.0668337	0.0668337	-year younger
PC10									0.000512333	-0.00450714	0.0055318	0.841441	-0.0211764	-0.0241936	0.0241936	-year younger
Assessment center (=Leeds)
Assessment center (=Manchester)									-0.0288041	-0.0857419	0.0281337	0.321438	-0.0211764	1.3602	1.3602	-year older
Assessment center (=Oxford)									0.11429	0.0379929	0.190587	0.00332751	-0.0211764	-5.39704	5.39704	-year younger
Assessment center (=Cardiff)									-0.118012	-0.432687	0.196663	0.462319	-0.0211764	5.5728	5.5728	-year older
Assessment center (=Glasgow)									-0.0665605	-0.144675	0.0115538	0.0949153	-0.0211764	3.14314	3.14314	-year older
Assessment center (=Edinburgh)									-0.0216789	-0.0836161	0.0402582	0.492707	-0.0211764	1.02373	1.02373	-year older
Assessment center (=Stoke)									0.0234816	-0.0374558	0.084419	0.450103	-0.0211764	-1.10886	1.10886	-year younger
Assessment center (=Reading)									0.160245	0.10086	0.219629	1.23883e-07	-0.0211764	-7.56712	7.56712	-year younger
Assessment center (=Bury)									-0.0214199	-0.0705076	0.0276678	0.392419	-0.0211764	1.0115	1.0115	-year older
Assessment center (=Newcastle)									-0.0110824	-0.0552424	0.0330776	0.622813	-0.0211764	0.523337	0.523337	-year older
Assessment center (=Bristol)									0.265403	0.0974789	0.433326	0.00195179	-0.0211764	-12.5329	12.5329	-year younger
Assessment center (=Barts)									0.184207	0.0979395	0.270475	2.85746e-05	-0.0211764	-8.69869	8.69869	-year younger
Assessment center (=Nottingham)									-0.0175198	-0.0663937	0.0313541	0.482318	-0.0211764	0.827326	0.827326	-year older
Assessment center (=Sheffield)									-0.0263851	-0.074957	0.0221867	0.287024	-0.0211764	1.24597	1.24597	-year older
Assessment center (=Liverpool)									-0.0178896	-0.0659875	0.0302082	0.46601	-0.0211764	0.844791	0.844791	-year older
Assessment center (=Middlesborough)									-0.0103016	-0.0636185	0.0430152	0.704917	-0.0211764	0.486467	0.486467	-year older
Assessment center (=Hounslow)									0.215555	0.153617	0.277493	9.19307e-12	-0.0211764	-10.179	10.179	-year younger
Assessment center (=Croydon)									0.246891	0.172146	0.321636	9.67415e-11	-0.0211764	-11.6588	11.6588	-year younger
Assessment center (=Birmingham)									0.0336634	-0.0266367	0.0939635	0.273885	-0.0211764	-1.58966	1.58966	-year younger
Assessment center (=Swansea)									1.10097	0.136781	2.06516	0.0252271	-0.0211764	-51.9904	51.9904	-year younger
Assessment center (=Wrexham)									0.018174	-0.233484	0.269832	0.887442	-0.0211764	-0.85822	0.85822	-year younger

## Sheet: Table S34
Table S34 Linear regression models adjusting for different sets of covariates for asssociations with FA in the superior longitudinal fasciculus
	Unadjusted				Base				Full
Variable	Beta	95% CI: 2.5%	95% CI: 97.5%	P-Value	Beta	95% CI: 2.5%	95% CI: 97.5%	P-Value	Beta	95% CI: 2.5%	95% CI: 97.5%	P-Value	Beta(age)	Beta/Beta(age)	Equivalent age effect
LTL	0.0156911	0.0052674	0.0261149	0.00317582	-0.0209456	-0.0313332	-0.0105579	7.76314e-05	-0.0279429	-0.0386141	-0.0172717	2.87888e-07	-0.0284752	0.981306	0.981306	-year older
Age					-0.0280508	-0.0294246	-0.0266769	0	-0.0284752	-0.0299448	-0.0270056	0	-0.0284752	1	1	-year older
Sex(=Male)					-0.0144598	-0.040664	0.0117444	0.279468	0.00835011	-0.0189506	0.0356508	0.548864	-0.0284752	-0.293242	0.293242	-year younger
Head Size	-0.0806661	-0.166173	0.00484075	0.0644652	-0.175964	-0.283289	-0.0686399	0.00131257	-0.090054	-0.202441	0.0223328	0.11631	-0.0284752	3.16254	3.16254	-year older
Education (ref=None)
Education (=CSEs or equivalent)									-0.0153839	-0.0937795	0.0630117	0.700527	-0.0284752	0.540256	0.540256	-year older
Education (=O levels/GCSEs or equivalent)									-0.00846647	-0.0617635	0.0448306	0.755537	-0.0284752	0.297328	0.297328	-year older
Education(=A/AS levels/NVQ/HND/HNC)									0.0193535	-0.0303238	0.0690308	0.445128	-0.0284752	-0.679662	0.679662	-year younger
Education (=Other professional qualifications)									-0.000725832	-0.0508208	0.0493691	0.977345	-0.0284752	0.02549	0.02549	-year older
Education (=College or university degree)									0.0741198	0.0277498	0.12049	0.00173241	-0.0284752	-2.60296	2.60296	-year younger
Townsend deprivation index									-0.00647702	-0.0107011	-0.00225293	0.00265501	-0.0284752	0.227462	0.227462	-year older
BMI									-0.00930661	-0.0119037	-0.0067095	2.20567e-12	-0.0284752	0.326832	0.326832	-year older
IPAQ activity group (ref=Low)
IPAQ activity group (=Moderate)									0.010119	-0.0217956	0.0420336	0.534318	-0.0284752	-0.355361	0.355361	-year younger
IPAQ activity group (=High)									0.00453542	-0.0278554	0.0369263	0.78375	-0.0284752	-0.159276	0.159276	-year younger
Smoking status (ref=Never)													-0.0284752	0	0	-year older
Smoking status (=Current)									-0.00176496	-0.0247923	0.0212623	0.880588	-0.0284752	0.0619825	0.0619825	-year older
Smoking status (=Previous)									-0.133018	-0.178153	-0.087882	7.70979e-09	-0.0284752	4.67135	4.67135	-year older
Alcohol intake Freq. (ref=Never)
Alcohol intake freq. (=Special occasions only)									0.0149743	-0.0498358	0.0797843	0.650662	-0.0284752	-0.52587	0.52587	-year younger
Alcohol intake freq. (=One to three times a month)									0.0289239	-0.0322105	0.0900583	0.353779	-0.0284752	-1.01576	1.01576	-year younger
Alcohol intake freq. (=Once or twice a week)									0.038242	-0.0178816	0.0943656	0.181722	-0.0284752	-1.34299	1.34299	-year younger
Alcohol intake freq. (=Three or four times a week)									0.0182851	-0.0376234	0.0741937	0.521517	-0.0284752	-0.642143	0.642143	-year younger
Alcohol intake freq. (=Daily or almost daily)									-0.0011675	-0.0581768	0.0558418	0.967983	-0.0284752	0.0410006	0.0410006	-year older
APOE genotype (ref=e3e3)
APOE genotype (=e2e3)									-0.0155193	-0.0408742	0.00983569	0.230282	-0.0284752	0.54501	0.54501	-year older
APOE genotype (=e2e2)									-0.0475906	-0.117934	0.0227533	0.184849	-0.0284752	1.6713	1.6713	-year older
APOE genotype (=e2e4)									-0.0534341	-0.121858	0.0149903	0.125883	-0.0284752	1.87651	1.87651	-year older
APOE genotype (=e3e4)									0.00687062	-0.0253957	0.039137	0.676429	-0.0284752	-0.241285	0.241285	-year younger
APOE genotype (=e4e4)									-0.0742123	-0.21317	0.0647451	0.295223	-0.0284752	2.60621	2.60621	-year older
PC1									0.00380533	-0.00186144	0.0094721	0.188133	-0.0284752	-0.133637	0.133637	-year younger
PC2									0.0070765	0.00067695	0.0134761	0.0302196	-0.0284752	-0.248515	0.248515	-year younger
PC3									0.00581816	-0.000645874	0.0122822	0.0777194	-0.0284752	-0.204324	0.204324	-year younger
PC4									0.00316082	-0.000214028	0.00653567	0.0664159	-0.0284752	-0.111003	0.111003	-year younger
PC5									-0.00198892	-0.00370226	-0.000275588	0.0228988	-0.0284752	0.0698476	0.0698476	-year older
PC6									0.00544139	-0.000558336	0.0114411	0.0754836	-0.0284752	-0.191092	0.191092	-year younger
PC7									-0.0047767	-0.00842109	-0.0011323	0.0102058	-0.0284752	0.167749	0.167749	-year older
PC8									-0.00790056	-0.0121436	-0.0036575	0.000263203	-0.0284752	0.277454	0.277454	-year older
PC9									-0.000266427	-0.00308881	0.00255595	0.853217	-0.0284752	0.00935645	0.00935645	-year older
PC10									-0.00109287	-0.00605753	0.00387178	0.666145	-0.0284752	0.0383799	0.0383799	-year older
Assessment center (=Leeds)
Assessment center (=Manchester)									-0.0744027	-0.130719	-0.0180867	0.00961746	-0.0284752	2.61289	2.61289	-year older
Assessment center (=Oxford)									0.144841	0.0693776	0.220305	0.000168941	-0.0284752	-5.08658	5.08658	-year younger
Assessment center (=Cardiff)									-0.0158581	-0.327096	0.29538	0.920453	-0.0284752	0.556909	0.556909	-year older
Assessment center (=Glasgow)									0.00792358	-0.0693376	0.0851848	0.840695	-0.0284752	-0.278263	0.278263	-year younger
Assessment center (=Edinburgh)									-0.00397275	-0.0652335	0.057288	0.898859	-0.0284752	0.139516	0.139516	-year older
Assessment center (=Stoke)									-0.0154816	-0.0757535	0.0447903	0.614657	-0.0284752	0.543687	0.543687	-year older
Assessment center (=Reading)									0.16607	0.107334	0.224806	3.01939e-08	-0.0284752	-5.83211	5.83211	-year younger
Assessment center (=Bury)									-0.0288173	-0.0773689	0.0197343	0.24471	-0.0284752	1.01201	1.01201	-year older
Assessment center (=Newcastle)									-0.0271371	-0.0708148	0.0165406	0.223335	-0.0284752	0.953009	0.953009	-year older
Assessment center (=Bristol)									0.228128	0.0620381	0.394217	0.00710486	-0.0284752	-8.01146	8.01146	-year younger
Assessment center (=Barts)									0.217546	0.132221	0.302872	5.84778e-07	-0.0284752	-7.63985	7.63985	-year younger
Assessment center (=Nottingham)									-0.0213208	-0.0696609	0.0270194	0.387344	-0.0284752	0.748748	0.748748	-year older
Assessment center (=Sheffield)									-0.0182945	-0.0663359	0.0297468	0.455449	-0.0284752	0.642473	0.642473	-year older
Assessment center (=Liverpool)									-0.0149141	-0.0624866	0.0326585	0.538921	-0.0284752	0.523756	0.523756	-year older
Assessment center (=Middlesborough)									-0.0182916	-0.0710262	0.0344429	0.496612	-0.0284752	0.64237	0.64237	-year older
Assessment center (=Hounslow)									0.260185	0.198923	0.321447	8.80657e-17	-0.0284752	-9.13725	9.13725	-year younger
Assessment center (=Croydon)									0.216804	0.142876	0.290733	9.11622e-09	-0.0284752	-7.6138	7.6138	-year younger
Assessment center (=Birmingham)									0.0172172	-0.0424244	0.0768587	0.571535	-0.0284752	-0.604638	0.604638	-year younger
Assessment center (=Swansea)									0.717904	-0.235755	1.67156	0.140104	-0.0284752	-25.2115	25.2115	-year younger
Assessment center (=Wrexham)									-0.0813644	-0.330274	0.167545	0.521735	-0.0284752	2.85738	2.85738	-year older

## Sheet: Table S35
Table S35 Linear regression models adjusting for different sets of covariates for asssociations with FA in the posterior thalamic radiation
	Unadjusted				Base				Full
Variable	Beta	95% CI: 2.5%	95% CI: 97.5%	P-Value	Beta	95% CI: 2.5%	95% CI: 97.5%	P-Value	Beta	95% CI: 2.5%	95% CI: 97.5%	P-Value	Beta(age)	Beta/Beta(age)	Equivalent age effect
LTL	0.0454762	0.0351727	0.0557797	5.33144e-18	-0.0193452	-0.0291638	-0.00952657	0.000112828	-0.0247804	-0.0348297	-0.0147311	1.35056e-06	-0.0470861	0.526278	0.526278	-year older
Age					-0.046341	-0.0476396	-0.0450424	0	-0.0470861	-0.0484701	-0.0457022	0	-0.0470861	1	1	-year older
Sex(=Male)					-0.1337	-0.158469	-0.108931	4.04015e-26	-0.107736	-0.133446	-0.0820267	2.22927e-16	-0.0470861	2.28807	2.28807	-year older
Head Size	1.18544	1.10092	1.26996	1.19016e-164	0.745643	0.644198	0.847088	6.39675e-47	0.826939	0.721101	0.932776	9.30124e-53	-0.0470861	-17.5623	17.5623	-year younger
Education (ref=None)
Education (=CSEs or equivalent)									-0.0742281	-0.148055	-0.000400993	0.0487767	-0.0470861	1.57643	1.57643	-year older
Education (=O levels/GCSEs or equivalent)									-0.00487844	-0.0550696	0.0453127	0.848916	-0.0470861	0.103607	0.103607	-year older
Education(=A/AS levels/NVQ/HND/HNC)									0.0221523	-0.02463	0.0689346	0.353373	-0.0470861	-0.470463	0.470463	-year younger
Education (=Other professional qualifications)									0.0195253	-0.0276503	0.066701	0.417256	-0.0470861	-0.414672	0.414672	-year younger
Education (=College or university degree)									0.0548901	0.0112223	0.0985579	0.0137575	-0.0470861	-1.16574	1.16574	-year younger
Townsend deprivation index									-0.00650311	-0.010481	-0.00252518	0.00135592	-0.0470861	0.138111	0.138111	-year older
BMI									-0.0111328	-0.0135786	-0.00868707	4.82442e-19	-0.0470861	0.236436	0.236436	-year older
IPAQ activity group (ref=Low)
IPAQ activity group (=Moderate)									0.0047685	-0.0252863	0.0348233	0.755827	-0.0470861	-0.101272	0.101272	-year younger
IPAQ activity group (=High)									0.0132826	-0.0172207	0.0437859	0.393408	-0.0470861	-0.282092	0.282092	-year younger
Smoking status (ref=Never)													-0.0470861	0	0	-year older
Smoking status (=Current)									-0.0420405	-0.0637259	-0.0203552	0.000145125	-0.0470861	0.892843	0.892843	-year older
Smoking status (=Previous)									-0.187417	-0.229922	-0.144911	5.76262e-18	-0.0470861	3.98029	3.98029	-year older
Alcohol intake Freq. (ref=Never)
Alcohol intake freq. (=Special occasions only)									-0.0257019	-0.0867351	0.0353313	0.409169	-0.0470861	0.545849	0.545849	-year older
Alcohol intake freq. (=One to three times a month)									0.0265986	-0.0309732	0.0841704	0.365198	-0.0470861	-0.564892	0.564892	-year younger
Alcohol intake freq. (=Once or twice a week)									0.00567377	-0.0471792	0.0585268	0.833355	-0.0470861	-0.120498	0.120498	-year younger
Alcohol intake freq. (=Three or four times a week)									0.00947085	-0.0431796	0.0621213	0.724419	-0.0470861	-0.201139	0.201139	-year younger
Alcohol intake freq. (=Daily or almost daily)									-0.0299918	-0.0836789	0.0236953	0.273562	-0.0470861	0.636956	0.636956	-year older
APOE genotype (ref=e3e3)
APOE genotype (=e2e3)									-0.0196437	-0.0435211	0.00423374	0.106876	-0.0470861	0.417186	0.417186	-year older
APOE genotype (=e2e2)									-0.182393	-0.248638	-0.116149	6.84351e-08	-0.0470861	3.87361	3.87361	-year older
APOE genotype (=e2e4)									-0.0587648	-0.123202	0.00567217	0.0738762	-0.0470861	1.24803	1.24803	-year older
APOE genotype (=e3e4)									0.0143032	-0.0160828	0.0446892	0.356229	-0.0470861	-0.303766	0.303766	-year younger
APOE genotype (=e4e4)									-0.115488	-0.246348	0.0153717	0.0836871	-0.0470861	2.4527	2.4527	-year older
PC1									0.00378976	-0.00154679	0.0091263	0.16397	-0.0470861	-0.0804856	0.0804856	-year younger
PC2									0.0030378	-0.00298882	0.00906442	0.323186	-0.0470861	-0.0645158	0.0645158	-year younger
PC3									0.00483699	-0.00125036	0.0109243	0.119389	-0.0470861	-0.102726	0.102726	-year younger
PC4									0.00308368	-9.44988e-05	0.00626186	0.0572205	-0.0470861	-0.0654902	0.0654902	-year younger
PC5									-0.00193199	-0.00354548	-0.000318499	0.0189383	-0.0470861	0.041031	0.041031	-year older
PC6									0.00358003	-0.00207006	0.00923013	0.214289	-0.0470861	-0.0760316	0.0760316	-year younger
PC7									-0.000947756	-0.00437977	0.00248426	0.588341	-0.0470861	0.0201281	0.0201281	-year older
PC8									-0.00670945	-0.0107052	-0.00271366	0.00099923	-0.0470861	0.142493	0.142493	-year older
PC9									0.00155408	-0.00110383	0.00421198	0.251807	-0.0470861	-0.033005	0.033005	-year younger
PC10									0.00018577	-0.00448957	0.00486111	0.937926	-0.0470861	-0.00394531	0.00394531	-year younger
Assessment center (=Leeds)
Assessment center (=Manchester)									-0.0688276	-0.121862	-0.0157934	0.010975	-0.0470861	1.46174	1.46174	-year older
Assessment center (=Oxford)									0.080932	0.00986589	0.151998	0.0256175	-0.0470861	-1.71881	1.71881	-year younger
Assessment center (=Cardiff)									-0.186802	-0.479903	0.106299	0.211621	-0.0470861	3.96724	3.96724	-year older
Assessment center (=Glasgow)									-0.0991212	-0.17188	-0.0263624	0.00758628	-0.0470861	2.1051	2.1051	-year older
Assessment center (=Edinburgh)									-0.0389622	-0.096653	0.0187286	0.185616	-0.0470861	0.827466	0.827466	-year older
Assessment center (=Stoke)									0.0162719	-0.0404876	0.0730314	0.574197	-0.0470861	-0.345578	0.345578	-year younger
Assessment center (=Reading)									0.144422	0.0891086	0.199735	3.11417e-07	-0.0470861	-3.06718	3.06718	-year younger
Assessment center (=Bury)									0.00274721	-0.0429751	0.0484695	0.906256	-0.0470861	-0.0583443	0.0583443	-year younger
Assessment center (=Newcastle)									-0.0610845	-0.102217	-0.0199521	0.00360873	-0.0470861	1.29729	1.29729	-year older
Assessment center (=Bristol)									0.130446	-0.0259649	0.286857	0.102142	-0.0470861	-2.77037	2.77037	-year younger
Assessment center (=Barts)									0.224961	0.144608	0.305314	4.11213e-08	-0.0470861	-4.77765	4.77765	-year younger
Assessment center (=Nottingham)									0.00623881	-0.0392844	0.051762	0.788234	-0.0470861	-0.132498	0.132498	-year younger
Assessment center (=Sheffield)									0.0577967	0.012555	0.103039	0.012289	-0.0470861	-1.22747	1.22747	-year younger
Assessment center (=Liverpool)									0.0161546	-0.0286457	0.0609548	0.47973	-0.0470861	-0.343085	0.343085	-year younger
Assessment center (=Middlesborough)									0.0359935	-0.0136679	0.085655	0.15546	-0.0470861	-0.764419	0.764419	-year younger
Assessment center (=Hounslow)									0.231986	0.174295	0.289678	3.33662e-15	-0.0470861	-4.92685	4.92685	-year younger
Assessment center (=Croydon)									0.272269	0.202649	0.341889	1.83616e-14	-0.0470861	-5.78237	5.78237	-year younger
Assessment center (=Birmingham)									0.0860296	0.0298636	0.142195	0.00268334	-0.0470861	-1.82707	1.82707	-year younger
Assessment center (=Swansea)									0.730987	-0.167097	1.62907	0.110656	-0.0470861	-15.5245	15.5245	-year younger
Assessment center (=Wrexham)									0.0503887	-0.184015	0.284793	0.673521	-0.0470861	-1.07014	1.07014	-year younger

## Sheet: Table S36
Table S36 Linear regression models adjusting for different sets of covariates for asssociations with FA in the middle cerebellar peduncle
	Unadjusted				Base				Full
Variable	Beta	95% CI: 2.5%	95% CI: 97.5%	P-Value	Beta	95% CI: 2.5%	95% CI: 97.5%	P-Value	Beta	95% CI: 2.5%	95% CI: 97.5%	P-Value	Beta(age)	Beta/Beta(age)	Equivalent age effect
LTL	0.00727448	-0.00298532	0.0175343	0.164638	-0.0226446	-0.0328697	-0.0124195	1.42521e-05	-0.020664	-0.0311169	-0.010211	0.000107014	-0.0279193	0.740133	0.740133	-year older
Age					-0.0272407	-0.0285931	-0.0258883	0	-0.0279193	-0.0293588	-0.0264797	0	-0.0279193	1	1	-year older
Sex(=Male)					0.130622	0.104828	0.156416	3.46199e-23	0.133498	0.106756	0.160241	1.41069e-22	-0.0279193	-4.78158	4.78158	-year younger
Head Size	-1.46878	-1.55294	-1.38461	2.31789e-252	-1.18934	-1.29498	-1.08369	3.53581e-107	-1.08599	-1.19608	-0.975901	7.71445e-83	-0.0279193	38.8975	38.8975	-year older
Education (ref=None)
Education (=CSEs or equivalent)									-0.0115257	-0.088318	0.0652666	0.76863	-0.0279193	0.412822	0.412822	-year older
Education (=O levels/GCSEs or equivalent)									-0.0361863	-0.0883934	0.0160209	0.174312	-0.0279193	1.2961	1.2961	-year older
Education(=A/AS levels/NVQ/HND/HNC)									-0.0163635	-0.0650248	0.0322979	0.509848	-0.0279193	0.586099	0.586099	-year older
Education (=Other professional qualifications)									-0.0154749	-0.0645454	0.0335956	0.536517	-0.0279193	0.554272	0.554272	-year older
Education (=College or university degree)									0.000712828	-0.0447089	0.0461345	0.975462	-0.0279193	-0.0255317	0.0255317	-year younger
Townsend deprivation index									0.00152735	-0.00261036	0.00566506	0.46939	-0.0279193	-0.0547059	0.0547059	-year younger
BMI									0.00900914	0.00646514	0.0115531	3.96672e-12	-0.0279193	-0.322685	0.322685	-year younger
IPAQ activity group (ref=Low)
IPAQ activity group (=Moderate)									0.0190974	-0.0121645	0.0503593	0.231194	-0.0279193	-0.684021	0.684021	-year younger
IPAQ activity group (=High)									0.0372423	0.00551382	0.0689707	0.021422	-0.0279193	-1.33393	1.33393	-year younger
Smoking status (ref=Never)													-0.0279193	0	0	-year older
Smoking status (=Current)									-0.0188571	-0.0414134	0.00369932	0.101322	-0.0279193	0.675413	0.675413	-year older
Smoking status (=Previous)									-0.0809539	-0.125166	-0.0367414	0.000332759	-0.0279193	2.89957	2.89957	-year older
Alcohol intake Freq. (ref=Never)
Alcohol intake freq. (=Special occasions only)									0.0460388	-0.0174458	0.109523	0.155222	-0.0279193	-1.649	1.649	-year younger
Alcohol intake freq. (=One to three times a month)									0.0870182	0.027134	0.146902	0.00440161	-0.0279193	-3.11678	3.11678	-year younger
Alcohol intake freq. (=Once or twice a week)									0.0850862	0.0301103	0.140062	0.00241967	-0.0279193	-3.04758	3.04758	-year younger
Alcohol intake freq. (=Three or four times a week)									0.09149	0.0367248	0.146255	0.00106033	-0.0279193	-3.27695	3.27695	-year younger
Alcohol intake freq. (=Daily or almost daily)									0.0864218	0.0305783	0.142265	0.00242171	-0.0279193	-3.09541	3.09541	-year younger
APOE genotype (ref=e3e3)
APOE genotype (=e2e3)									-0.038708	-0.0635445	-0.0138716	0.00225508	-0.0279193	1.38643	1.38643	-year older
APOE genotype (=e2e2)									-0.121397	-0.190303	-0.0524921	0.000554932	-0.0279193	4.34816	4.34816	-year older
APOE genotype (=e2e4)									-0.000478262	-0.0675033	0.0665468	0.988842	-0.0279193	0.0171302	0.0171302	-year older
APOE genotype (=e3e4)									0.0279039	-0.00370259	0.0595104	0.0835749	-0.0279193	-0.999448	0.999448	-year younger
APOE genotype (=e4e4)									0.0770677	-0.059048	0.213183	0.267129	-0.0279193	-2.76037	2.76037	-year younger
PC1									0.00623496	0.000684077	0.0117858	0.027707	-0.0279193	-0.223321	0.223321	-year younger
PC2									0.00282991	-0.00343877	0.00909858	0.376272	-0.0279193	-0.10136	0.10136	-year younger
PC3									0.0052306	-0.00110124	0.0115624	0.105438	-0.0279193	-0.187347	0.187347	-year younger
PC4									0.00507211	0.00176628	0.00837794	0.00263897	-0.0279193	-0.18167	0.18167	-year younger
PC5									-0.00104685	-0.00272515	0.000631446	0.221511	-0.0279193	0.0374956	0.0374956	-year older
PC6									0.00175392	-0.00412311	0.00763095	0.558602	-0.0279193	-0.062821	0.062821	-year younger
PC7									-0.00244226	-0.00601212	0.0011276	0.179969	-0.0279193	0.0874758	0.0874758	-year older
PC8									-0.00462963	-0.00878592	-0.000473346	0.0290295	-0.0279193	0.165822	0.165822	-year older
PC9									0.000726079	-0.00203858	0.00349074	0.606736	-0.0279193	-0.0260063	0.0260063	-year younger
PC10									0.000298284	-0.00456484	0.00516141	0.904313	-0.0279193	-0.0106838	0.0106838	-year younger
Assessment center (=Leeds)
Assessment center (=Manchester)									0.00221463	-0.0529496	0.0573789	0.937284	-0.0279193	-0.0793227	0.0793227	-year younger
Assessment center (=Oxford)									0.07649	0.00256955	0.15041	0.0425584	-0.0279193	-2.73968	2.73968	-year younger
Assessment center (=Cardiff)									-0.0797359	-0.384609	0.225137	0.608231	-0.0279193	2.85594	2.85594	-year older
Assessment center (=Glasgow)									-0.25533	-0.331011	-0.179649	3.83616e-11	-0.0279193	9.1453	9.1453	-year older
Assessment center (=Edinburgh)									-0.2627	-0.322708	-0.202692	9.8646e-18	-0.0279193	9.40926	9.40926	-year older
Assessment center (=Stoke)									0.00171456	-0.0573247	0.0607538	0.95461	-0.0279193	-0.0614111	0.0614111	-year younger
Assessment center (=Reading)									0.114933	0.057398	0.172468	9.04819e-05	-0.0279193	-4.11661	4.11661	-year younger
Assessment center (=Bury)									0.0160461	-0.0315126	0.0636048	0.508435	-0.0279193	-0.574732	0.574732	-year younger
Assessment center (=Newcastle)									-0.194732	-0.237516	-0.151947	4.86139e-19	-0.0279193	6.97481	6.97481	-year older
Assessment center (=Bristol)									0.230267	0.067574	0.39296	0.00553972	-0.0279193	-8.2476	8.2476	-year younger
Assessment center (=Barts)									0.169143	0.0855629	0.252724	7.31114e-05	-0.0279193	-6.0583	6.0583	-year younger
Assessment center (=Nottingham)									-0.00526008	-0.0526117	0.0420915	0.827646	-0.0279193	0.188403	0.188403	-year older
Assessment center (=Sheffield)									0.0457211	-0.00133783	0.09278	0.0568868	-0.0279193	-1.63762	1.63762	-year younger
Assessment center (=Liverpool)									0.0219617	-0.024638	0.0685614	0.355649	-0.0279193	-0.786614	0.786614	-year younger
Assessment center (=Middlesborough)									-0.223035	-0.274691	-0.171379	2.72047e-17	-0.0279193	7.98856	7.98856	-year older
Assessment center (=Hounslow)									0.131925	0.0719164	0.191934	1.64573e-05	-0.0279193	-4.72524	4.72524	-year younger
Assessment center (=Croydon)									0.194599	0.122182	0.267015	1.39638e-07	-0.0279193	-6.97004	6.97004	-year younger
Assessment center (=Birmingham)									0.138458	0.0800357	0.196879	3.41287e-06	-0.0279193	-4.95921	4.95921	-year younger
Assessment center (=Swansea)									0.424826	-0.50933	1.35898	0.372757	-0.0279193	-15.2162	15.2162	-year younger
Assessment center (=Wrexham)									0.317978	0.0741593	0.561797	0.0105896	-0.0279193	-11.3892	11.3892	-year younger

## Sheet: Table S37
Table S37 Linear regression models adjusting for different sets of covariates for asssociations with FA in the cingulum hippocampus
	Unadjusted				Base				Full
Variable	Beta	95% CI: 2.5%	95% CI: 97.5%	P-Value	Beta	95% CI: 2.5%	95% CI: 97.5%	P-Value	Beta	95% CI: 2.5%	95% CI: 97.5%	P-Value	Beta(age)	Beta/Beta(age)	Equivalent age effect
LTL	0.00580146	-0.00430436	0.0159073	0.260529	-0.0206969	-0.03087	-0.0105238	6.6909e-05	-0.0203754	-0.0308299	-0.00992082	0.00013376	-0.0211102	0.96519	0.96519	-year older
Age					-0.0200501	-0.0213956	-0.0187046	2.34628e-185	-0.0211102	-0.02255	-0.0196704	1.87747e-179	-0.0211102	1	1	-year older
Sex(=Male)					-0.0182912	-0.0439542	0.00737182	0.162436	-0.00748326	-0.0342297	0.0192632	0.583443	-0.0211102	0.354485	0.354485	-year older
Head Size	-2.0321	-2.115	-1.9492	0	-2.12067	-2.22578	-2.01556	0	-2.02523	-2.13533	-1.91512	2.61311e-279	-0.0211102	95.9359	95.9359	-year older
Education (ref=None)
Education (=CSEs or equivalent)									-0.0477661	-0.12457	0.0290379	0.222874	-0.0211102	2.2627	2.2627	-year older
Education (=O levels/GCSEs or equivalent)									-0.0853244	-0.13754	-0.0331093	0.00136239	-0.0211102	4.04186	4.04186	-year older
Education(=A/AS levels/NVQ/HND/HNC)									-0.0393795	-0.0880483	0.00928924	0.112778	-0.0211102	1.86543	1.86543	-year older
Education (=Other professional qualifications)									-0.0220347	-0.0711127	0.0270433	0.378882	-0.0211102	1.04379	1.04379	-year older
Education (=College or university degree)									0.00051317	-0.0449155	0.0459418	0.982336	-0.0211102	-0.0243091	0.0243091	-year younger
Townsend deprivation index									0.00157781	-0.00256053	0.00571616	0.454906	-0.0211102	-0.0747418	0.0747418	-year younger
BMI									0.00312663	0.000582246	0.00567102	0.0160247	-0.0211102	-0.14811	0.14811	-year younger
IPAQ activity group (ref=Low)
IPAQ activity group (=Moderate)									0.00924873	-0.022018	0.0405154	0.56208	-0.0211102	-0.438117	0.438117	-year younger
IPAQ activity group (=High)									0.0131513	-0.018582	0.0448846	0.416641	-0.0211102	-0.622983	0.622983	-year younger
Smoking status (ref=Never)													-0.0211102	0	0	-year older
Smoking status (=Current)									-0.0245264	-0.0470862	-0.00196659	0.0331113	-0.0211102	1.16183	1.16183	-year older
Smoking status (=Previous)									-0.0832397	-0.127459	-0.0390205	0.000225048	-0.0211102	3.9431	3.9431	-year older
Alcohol intake Freq. (ref=Never)
Alcohol intake freq. (=Special occasions only)									-0.0205025	-0.0839968	0.0429918	0.526818	-0.0211102	0.971212	0.971212	-year older
Alcohol intake freq. (=One to three times a month)									-0.00692907	-0.0668224	0.0529643	0.820621	-0.0211102	0.328233	0.328233	-year older
Alcohol intake freq. (=Once or twice a week)									0.0016612	-0.053323	0.0566454	0.952781	-0.0211102	-0.0786918	0.0786918	-year younger
Alcohol intake freq. (=Three or four times a week)									-0.0115214	-0.0662949	0.0432521	0.680143	-0.0211102	0.545774	0.545774	-year older
Alcohol intake freq. (=Daily or almost daily)									-0.0139967	-0.0698487	0.0418553	0.623307	-0.0211102	0.66303	0.66303	-year older
APOE genotype (ref=e3e3)
APOE genotype (=e2e3)									-0.0290297	-0.0538699	-0.00418944	0.0219972	-0.0211102	1.37515	1.37515	-year older
APOE genotype (=e2e2)									-0.191627	-0.260543	-0.122711	5.07616e-08	-0.0211102	9.07744	9.07744	-year older
APOE genotype (=e2e4)									-0.00301521	-0.0700505	0.0640201	0.929752	-0.0211102	0.142832	0.142832	-year older
APOE genotype (=e3e4)									0.0318856	0.000274339	0.0634969	0.0480527	-0.0211102	-1.51044	1.51044	-year younger
APOE genotype (=e4e4)									-0.0672368	-0.203373	0.0688997	0.333046	-0.0211102	3.18504	3.18504	-year older
PC1									0.00165773	-0.003894	0.00720946	0.55839	-0.0211102	-0.0785275	0.0785275	-year younger
PC2									0.00474737	-0.00152227	0.011017	0.137796	-0.0211102	-0.224885	0.224885	-year younger
PC3									-0.000337473	-0.00667028	0.00599534	0.916816	-0.0211102	0.0159863	0.0159863	-year older
PC4									0.00240718	-0.00089916	0.00571351	0.153603	-0.0211102	-0.114029	0.114029	-year younger
PC5									-0.00142586	-0.00310441	0.000252691	0.0959402	-0.0211102	0.0675437	0.0675437	-year older
PC6									0.000571443	-0.00530648	0.00644937	0.848883	-0.0211102	-0.0270695	0.0270695	-year younger
PC7									-0.00157867	-0.00514907	0.00199174	0.386165	-0.0211102	0.0747822	0.0747822	-year older
PC8									-0.0041287	-0.00828562	2.82203e-05	0.051584	-0.0211102	0.195578	0.195578	-year older
PC9									0.000677189	-0.00208789	0.00344227	0.631224	-0.0211102	-0.0320788	0.0320788	-year younger
PC10									-0.00166031	-0.00652418	0.00320355	0.50347	-0.0211102	0.0786498	0.0786498	-year older
Assessment center (=Leeds)
Assessment center (=Manchester)									0.0304936	-0.0246791	0.0856663	0.278701	-0.0211102	-1.44449	1.44449	-year younger
Assessment center (=Oxford)									0.132281	0.0583496	0.206213	0.000454052	-0.0211102	-6.26622	6.26622	-year younger
Assessment center (=Cardiff)									0.0418313	-0.263088	0.346751	0.788021	-0.0211102	-1.98157	1.98157	-year younger
Assessment center (=Glasgow)									-0.11326	-0.188953	-0.0375675	0.00336226	-0.0211102	5.36519	5.36519	-year older
Assessment center (=Edinburgh)									-0.121408	-0.181425	-0.0613908	7.36121e-05	-0.0211102	5.75114	5.75114	-year older
Assessment center (=Stoke)									0.00912984	-0.0499185	0.0681781	0.761859	-0.0211102	-0.432484	0.432484	-year younger
Assessment center (=Reading)									0.205647	0.148103	0.263191	2.52619e-12	-0.0211102	-9.74158	9.74158	-year younger
Assessment center (=Bury)									0.048857	0.00129105	0.096423	0.0441055	-0.0211102	-2.31438	2.31438	-year younger
Assessment center (=Newcastle)									-0.0830128	-0.125804	-0.0402217	0.000143642	-0.0211102	3.93235	3.93235	-year older
Assessment center (=Bristol)									0.0838049	-0.078913	0.246523	0.312769	-0.0211102	-3.96988	3.96988	-year younger
Assessment center (=Barts)									0.231594	0.148	0.315187	5.6727e-08	-0.0211102	-10.9707	10.9707	-year younger
Assessment center (=Nottingham)									0.0327754	-0.0145835	0.0801342	0.174974	-0.0211102	-1.55258	1.55258	-year younger
Assessment center (=Sheffield)									0.0483477	0.00128159	0.0954138	0.0440875	-0.0211102	-2.29025	2.29025	-year younger
Assessment center (=Liverpool)									0.0573659	0.0107591	0.103973	0.0158524	-0.0211102	-2.71745	2.71745	-year younger
Assessment center (=Middlesborough)									-0.0943155	-0.145979	-0.0426515	0.000346685	-0.0211102	4.46777	4.46777	-year older
Assessment center (=Hounslow)									0.217058	0.15704	0.277076	1.38423e-12	-0.0211102	-10.2821	10.2821	-year younger
Assessment center (=Croydon)									0.25108	0.178652	0.323507	1.10507e-11	-0.0211102	-11.8938	11.8938	-year younger
Assessment center (=Birmingham)									0.0903908	0.0319601	0.148822	0.00243113	-0.0211102	-4.28185	4.28185	-year younger
Assessment center (=Swansea)									0.434466	-0.499832	1.36876	0.362081	-0.0211102	-20.5809	20.5809	-year younger
Assessment center (=Wrexham)									0.148962	-0.0948942	0.392818	0.231212	-0.0211102	-7.0564	7.0564	-year younger

[truncated: 18 more sheets: Table S38, Table S39, Table S40, Table S41, Table S42, Table S43, Table S44, Table S45, Table S46, Table S47, Table S48, Table S49, Table S50, Table S51, Table S52, Table S53, Table S54, Table S55]
