# Supplementary material for: Mid‐life leukocyte telomere length and dementia risk: An observational and mendelian randomization study of 435,046 UK Biobank participants
Source: Aging Cell. 2023 May 30;22(7):e13808. doi: 10.1111/acel.13808 (PMC10352557; doi:10.1111/acel.13808)
Supplement: Supplementary file 7 — TablesS56‐S82 [file ACEL-22-e13808-s001.xlsx]

## Sheet: List of the tables
Mid-life leukocyte telomere length and dementia risk:
an observational and Mendelian randomization study of 435,046 UK Biobank participants
Table S56 Linear regression models adjusting for different sets of covariates for asssociations with MD in the fornix
Table S57 Linear regression models adjusting for different sets of covariates for asssociations with MD in the tapetum
Table S58 Linear regression models adjusting for different sets of covariates for asssociations with MD in the fornix cres+stria terminalis
Table S59 Linear regression models adjusting for different sets of covariates for asssociations with MD in the superior fronto-occipital fasciculus
Table S60 Linear regression models adjusting for different sets of covariates for asssociations with MD in the pontine crossing tract
Table S61 Linear regression models adjusting for different sets of covariates for asssociations with MD in the posterior limb of internal capsule
Table S62 Linear regression models adjusting for different sets of covariates for asssociations with MD in the corticospinal tract
Table S63 Linear regression models adjusting for different sets of covariates for asssociations with MD in the superior cerebellar peduncle
Table S64 Linear regression models adjusting for different sets of covariates for asssociations with MD in the medial lemniscus
Table S65 Linear regression models adjusting for different sets of covariates for asssociations with MD in the anterior limb of internal capsule
Table S66 Linear regression models adjusting for different sets of covariates for asssociations with MD in the cerebral peduncle
Table S67 Linear regression models adjusting for different sets of covariates for asssociations with MD in the middle cerebellar peduncle
Table S68 Linear regression models adjusting for different sets of covariates for asssociations with MD in the external capsule
Table S69 Linear regression models adjusting for different sets of covariates for asssociations with MD in the genu of corpus callosum
Table S70 Linear regression models adjusting for different sets of covariates for asssociations with MD in the uncinate fasciculus
Table S71 Linear regression models adjusting for different sets of covariates for asssociations with MD in the superior corona radiata
Table S72 Linear regression models adjusting for different sets of covariates for asssociations with MD in the body of corpus callosum
Table S73 Linear regression models adjusting for different sets of covariates for asssociations with MD in the posterior corona radiata
Table S74 Linear regression models adjusting for different sets of covariates for asssociations with MD in the anterior corona radiata
Table S75 Linear regression models adjusting for different sets of covariates for asssociations with MD in the inferior cerebellar peduncle
Table S76 Linear regression models adjusting for different sets of covariates for asssociations with MD in the splenium of corpus callosum
Table S77 Linear regression models adjusting for different sets of covariates for asssociations with MD in the retrolenticular part of internal capsule
Table S78 Linear regression models adjusting for different sets of covariates for asssociations with MD in the posterior thalamic radiation
Table S79 Linear regression models adjusting for different sets of covariates for asssociations with MD in the cingulum hippocampus
Table S80 Linear regression models adjusting for different sets of covariates for asssociations with MD in the superior longitudinal fasciculus
Table S81 Linear regression models adjusting for different sets of covariates for asssociations with MD in the cingulum cingulate gyrus
Table S82 Linear regression models adjusting for different sets of covariates for asssociations with MD in the sagittal stratum

## Sheet: Table S56
Table S56 Linear regression models adjusting for different sets of covariates for asssociations with MD in the fornix
	Unadjusted				Base				Full
Variable	Beta	95% CI: 2.5%	95% CI: 97.5%	P-Value	Beta	95% CI: 2.5%	95% CI: 97.5%	P-Value	Beta	95% CI: 2.5%	95% CI: 97.5%	P-Value	Beta(age)	Beta/Beta(age)	Equivalent age effect
LTL	-0.109778	-0.119829	-0.0997264	4.97946e-101	-0.0183876	-0.0271672	-0.00960792	4.05508e-05	-0.0202385	-0.0292397	-0.0112373	1.05222e-05	0.0657738	-0.307698	0.307698	-year younger
Age					0.0660932	0.064932	0.0672544	0	0.0657738	0.0645341	0.0670134	0	0.0657738	1	1	-year older
Sex(=Male)					0.163578	0.14143	0.185725	2.34446e-47	0.14569	0.122662	0.168718	3.12322e-35	0.0657738	2.21502	2.21502	-year older
Head Size	-1.95741	-2.03986	-1.87496	0	-1.39986	-1.49057	-1.30915	1.80426e-198	-1.36342	-1.45822	-1.26863	8.00374e-173	0.0657738	-20.729	20.729	-year younger
Education (ref=None)
Education (=CSEs or equivalent)									-0.0421156	-0.108243	0.0240115	0.211938	0.0657738	-0.640311	0.640311	-year younger
Education (=O levels/GCSEs or equivalent)									-0.0142231	-0.0591795	0.0307333	0.535207	0.0657738	-0.216243	0.216243	-year younger
Education(=A/AS levels/NVQ/HND/HNC)									0.0094776	-0.0324255	0.0513807	0.657549	0.0657738	0.144094	0.144094	-year older
Education (=Other professional qualifications)									0.00347448	-0.0387809	0.0457299	0.871969	0.0657738	0.0528248	0.0528248	-year older
Education (=College or university degree)									0.0170991	-0.0220142	0.0562125	0.391543	0.0657738	0.259969	0.259969	-year older
Townsend deprivation index									0.00777138	0.00420833	0.0113344	1.9176e-05	0.0657738	0.118153	0.118153	-year older
BMI									0.00803655	0.00584587	0.0102272	6.60516e-13	0.0657738	0.122185	0.122185	-year older
IPAQ activity group (ref=Low)
IPAQ activity group (=Moderate)									0.00495237	-0.0219678	0.0318725	0.718427	0.0657738	0.075294	0.075294	-year older
IPAQ activity group (=High)									0.01195	-0.0153719	0.0392719	0.391316	0.0657738	0.181683	0.181683	-year older
Smoking status (ref=Never)													0.0657738	0	0	-year older
Smoking status (=Current)									0.0284911	0.00906748	0.0479148	0.00404373	0.0657738	0.433169	0.433169	-year older
Smoking status (=Previous)									0.104018	0.0659463	0.142091	8.61595e-08	0.0657738	1.58146	1.58146	-year older
Alcohol intake Freq. (ref=Never)
Alcohol intake freq. (=Special occasions only)									-0.0496048	-0.104272	0.00506283	0.075339	0.0657738	-0.754174	0.754174	-year younger
Alcohol intake freq. (=One to three times a month)									-0.0817363	-0.133304	-0.0301691	0.00189391	0.0657738	-1.24269	1.24269	-year younger
Alcohol intake freq. (=Once or twice a week)									-0.0509438	-0.0982844	-0.00360319	0.0349398	0.0657738	-0.774531	0.774531	-year younger
Alcohol intake freq. (=Three or four times a week)									-0.0163265	-0.0634856	0.0308327	0.497435	0.0657738	-0.248222	0.248222	-year younger
Alcohol intake freq. (=Daily or almost daily)									0.0524893	0.00440153	0.100577	0.0324135	0.0657738	0.798027	0.798027	-year older
APOE genotype (ref=e3e3)
APOE genotype (=e2e3)									0.00430203	-0.017085	0.0256891	0.6934	0.0657738	0.0654065	0.0654065	-year older
APOE genotype (=e2e2)									0.0489661	-0.0103694	0.108302	0.105792	0.0657738	0.744462	0.744462	-year older
APOE genotype (=e2e4)									0.0225884	-0.0351279	0.0803048	0.443045	0.0657738	0.343426	0.343426	-year older
APOE genotype (=e3e4)									-0.0315076	-0.0587244	-0.00429072	0.0232776	0.0657738	-0.47903	0.47903	-year younger
APOE genotype (=e4e4)									0.0140932	-0.103118	0.131305	0.813698	0.0657738	0.214267	0.214267	-year older
PC1									0.00125863	-0.00352133	0.00603859	0.605797	0.0657738	0.0191358	0.0191358	-year older
PC2									0.00106413	-0.00433393	0.0064622	0.699223	0.0657738	0.0161787	0.0161787	-year older
PC3									-0.0036492	-0.00910165	0.00180326	0.189611	0.0657738	-0.0554811	0.0554811	-year younger
PC4									-9.9269e-05	-0.00294597	0.00274744	0.94551	0.0657738	-0.00150925	0.00150925	-year younger
PC5									-0.000357642	-0.00180285	0.00108757	0.62766	0.0657738	-0.00543746	0.00543746	-year younger
PC6									0.000434341	-0.00462646	0.00549515	0.866417	0.0657738	0.00660357	0.00660357	-year older
PC7									-0.00265607	-0.00573013	0.000418001	0.0903781	0.0657738	-0.0403818	0.0403818	-year younger
PC8									0.00187784	-0.00170121	0.00545688	0.303795	0.0657738	0.0285499	0.0285499	-year older
PC9									6.88007e-05	-0.00231189	0.0024495	0.954831	0.0657738	0.00104602	0.00104602	-year older
PC10									0.00156602	-0.0026217	0.00575374	0.4636	0.0657738	0.0238092	0.0238092	-year older
Assessment center (=Leeds)
Assessment center (=Manchester)									0.00628165	-0.0412212	0.0537845	0.795498	0.0657738	0.095504	0.095504	-year older
Assessment center (=Oxford)									0.168367	0.104713	0.232021	2.18245e-07	0.0657738	2.55978	2.55978	-year older
Assessment center (=Cardiff)									-0.0356257	-0.298157	0.226906	0.790265	0.0657738	-0.54164	0.54164	-year younger
Assessment center (=Glasgow)									0.152047	0.0868769	0.217217	4.83084e-06	0.0657738	2.31167	2.31167	-year older
Assessment center (=Edinburgh)									0.143453	0.0917791	0.195127	5.33178e-08	0.0657738	2.18101	2.18101	-year older
Assessment center (=Stoke)									-0.0062961	-0.0571358	0.0445436	0.808219	0.0657738	-0.0957236	0.0957236	-year younger
Assessment center (=Reading)									0.126889	0.0773448	0.176433	5.20102e-07	0.0657738	1.92917	1.92917	-year older
Assessment center (=Bury)									0.00876837	-0.0321852	0.049722	0.674752	0.0657738	0.133311	0.133311	-year older
Assessment center (=Newcastle)									0.0654946	0.0286522	0.102337	0.000494202	0.0657738	0.995756	0.995756	-year older
Assessment center (=Bristol)									0.0731053	-0.0669924	0.213203	0.306437	0.0657738	1.11147	1.11147	-year older
Assessment center (=Barts)									0.0985901	0.0266176	0.170563	0.00726049	0.0657738	1.49893	1.49893	-year older
Assessment center (=Nottingham)									-0.0287696	-0.0695448	0.0120057	0.16671	0.0657738	-0.437402	0.437402	-year younger
Assessment center (=Sheffield)									-0.125111	-0.165634	-0.0845879	1.45292e-09	0.0657738	-1.90214	1.90214	-year younger
Assessment center (=Liverpool)									-0.0811324	-0.12126	-0.0410046	7.4241e-05	0.0657738	-1.23351	1.23351	-year younger
Assessment center (=Middlesborough)									-0.0126672	-0.0571491	0.0318147	0.57675	0.0657738	-0.192588	0.192588	-year younger
Assessment center (=Hounslow)									0.0721299	0.0204553	0.123805	0.00622589	0.0657738	1.09664	1.09664	-year older
Assessment center (=Croydon)									0.0753044	0.0129453	0.137663	0.0179463	0.0657738	1.1449	1.1449	-year older
Assessment center (=Birmingham)									-0.155289	-0.205597	-0.104981	1.46414e-09	0.0657738	-2.36096	2.36096	-year younger
Assessment center (=Swansea)									0.617193	-0.187224	1.42161	0.132644	0.0657738	9.38357	9.38357	-year older
Assessment center (=Wrexham)									-0.24975	-0.459707	-0.0397938	0.0197359	0.0657738	-3.79711	3.79711	-year younger

## Sheet: Table S57
Table S57 Linear regression models adjusting for different sets of covariates for asssociations with MD in the tapetum
	Unadjusted				Base				Full
Variable	Beta	95% CI: 2.5%	95% CI: 97.5%	P-Value	Beta	95% CI: 2.5%	95% CI: 97.5%	P-Value	Beta	95% CI: 2.5%	95% CI: 97.5%	P-Value	Beta(age)	Beta/Beta(age)	Equivalent age effect
LTL	-0.0601496	-0.070492	-0.0498072	4.77394e-30	-0.00501948	-0.0149302	0.00489123	0.320881	-0.00662481	-0.0168231	0.00357343	0.202956	0.0452251	-0.146485	0.146485	-year younger
Age					0.0457062	0.0443954	0.047017	0	0.0452251	0.0438206	0.0466296	0	0.0452251	1	1	-year older
Sex(=Male)					-0.0931517	-0.118153	-0.0681507	2.87987e-13	-0.0979979	-0.124089	-0.0719071	1.85722e-13	0.0452251	-2.16689	2.16689	-year younger
Head Size	-0.892718	-0.977558	-0.807879	5.90694e-94	-1.03755	-1.13994	-0.935151	2.68037e-87	-1.0389	-1.1463	-0.931489	9.84074e-80	0.0452251	-22.9717	22.9717	-year younger
Education (ref=None)
Education (=CSEs or equivalent)									-0.0346267	-0.109548	0.0402945	0.365023	0.0452251	-0.765654	0.765654	-year younger
Education (=O levels/GCSEs or equivalent)									-0.0111489	-0.0620839	0.0397862	0.667923	0.0452251	-0.246519	0.246519	-year younger
Education(=A/AS levels/NVQ/HND/HNC)									-0.051448	-0.0989237	-0.00397232	0.0336811	0.0452251	-1.1376	1.1376	-year younger
Education (=Other professional qualifications)									-0.0395563	-0.0874311	0.00831857	0.105369	0.0452251	-0.874654	0.874654	-year younger
Education (=College or university degree)									-0.0336032	-0.0779182	0.0107118	0.137235	0.0452251	-0.743021	0.743021	-year younger
Townsend deprivation index									0.00553265	0.00149576	0.00956955	0.00723102	0.0452251	0.122336	0.122336	-year older
BMI									-0.00478509	-0.0072671	-0.00230308	0.000157964	0.0452251	-0.105806	0.105806	-year younger
IPAQ activity group (ref=Low)
IPAQ activity group (=Moderate)									0.0026231	-0.0278771	0.0331233	0.866142	0.0452251	0.0580009	0.0580009	-year older
IPAQ activity group (=High)									-0.0154087	-0.0463641	0.0155466	0.329261	0.0452251	-0.340712	0.340712	-year younger
Smoking status (ref=Never)													0.0452251	0	0	-year older
Smoking status (=Current)									0.0519635	0.0299567	0.0739703	3.70641e-06	0.0452251	1.149	1.149	-year older
Smoking status (=Previous)									0.139477	0.0963417	0.182612	2.36446e-10	0.0452251	3.08406	3.08406	-year older
Alcohol intake Freq. (ref=Never)
Alcohol intake freq. (=Special occasions only)									-0.00647026	-0.068408	0.0554675	0.837772	0.0452251	-0.143068	0.143068	-year younger
Alcohol intake freq. (=One to three times a month)									-0.0102666	-0.0686917	0.0481584	0.73054	0.0452251	-0.227012	0.227012	-year younger
Alcohol intake freq. (=Once or twice a week)									0.0212087	-0.0324277	0.074845	0.438344	0.0452251	0.468958	0.468958	-year older
Alcohol intake freq. (=Three or four times a week)									0.0133319	-0.0400989	0.0667626	0.624814	0.0452251	0.294789	0.294789	-year older
Alcohol intake freq. (=Daily or almost daily)									0.0695963	0.0151135	0.124079	0.0122964	0.0452251	1.53889	1.53889	-year older
APOE genotype (ref=e3e3)
APOE genotype (=e2e3)									0.00379497	-0.0204363	0.0280263	0.758877	0.0452251	0.083913	0.083913	-year older
APOE genotype (=e2e2)									0.0382107	-0.0290157	0.105437	0.265278	0.0452251	0.844901	0.844901	-year older
APOE genotype (=e2e4)									-0.00853601	-0.0739279	0.0568559	0.798071	0.0452251	-0.188745	0.188745	-year younger
APOE genotype (=e3e4)									-0.0212121	-0.0520485	0.00962425	0.177589	0.0452251	-0.469034	0.469034	-year younger
APOE genotype (=e4e4)									0.014437	-0.118362	0.147236	0.831271	0.0452251	0.319225	0.319225	-year older
PC1									-0.00114061	-0.00655625	0.00427502	0.679757	0.0452251	-0.0252208	0.0252208	-year younger
PC2									-0.00115994	-0.00727588	0.00495599	0.7101	0.0452251	-0.0256482	0.0256482	-year younger
PC3									-0.00287452	-0.00905208	0.00330305	0.361774	0.0452251	-0.0635602	0.0635602	-year younger
PC4									-0.00016957	-0.00339485	0.00305571	0.917927	0.0452251	-0.00374946	0.00374946	-year younger
PC5									0.00133568	-0.000301719	0.00297309	0.109873	0.0452251	0.0295341	0.0295341	-year older
PC6									-0.00458735	-0.0103212	0.00114648	0.116875	0.0452251	-0.101434	0.101434	-year younger
PC7									-0.000746804	-0.00422968	0.00273608	0.674299	0.0452251	-0.0165131	0.0165131	-year younger
PC8									-0.00110335	-0.00515837	0.00295166	0.593831	0.0452251	-0.0243969	0.0243969	-year younger
PC9									0.00216569	-0.000531607	0.00486299	0.115571	0.0452251	0.0478869	0.0478869	-year older
PC10									0.00127079	-0.00347384	0.00601542	0.59962	0.0452251	0.0280992	0.0280992	-year older
Assessment center (=Leeds)
Assessment center (=Manchester)									0.0540418	0.000221647	0.107862	0.0490721	0.0452251	1.19495	1.19495	-year older
Assessment center (=Oxford)									0.13017	0.0580509	0.20229	0.000404329	0.0452251	2.87828	2.87828	-year older
Assessment center (=Cardiff)									0.146176	-0.151269	0.443621	0.335453	0.0452251	3.23219	3.23219	-year older
Assessment center (=Glasgow)									0.138752	0.0649151	0.212589	0.000230776	0.0452251	3.06804	3.06804	-year older
Assessment center (=Edinburgh)									0.0624459	0.00390015	0.120992	0.0365775	0.0452251	1.38078	1.38078	-year older
Assessment center (=Stoke)									-0.0226776	-0.0802784	0.0349231	0.44033	0.0452251	-0.501439	0.501439	-year younger
Assessment center (=Reading)									0.133154	0.0770205	0.189287	3.34407e-06	0.0452251	2.94424	2.94424	-year older
Assessment center (=Bury)									-0.0109545	-0.0573543	0.0354454	0.643565	0.0452251	-0.242221	0.242221	-year younger
Assessment center (=Newcastle)									0.020239	-0.0215031	0.061981	0.341964	0.0452251	0.447517	0.447517	-year older
Assessment center (=Bristol)									0.09293	-0.065799	0.251659	0.251189	0.0452251	2.05483	2.05483	-year older
Assessment center (=Barts)									0.119041	0.0374973	0.200585	0.00422251	0.0452251	2.6322	2.6322	-year older
Assessment center (=Nottingham)									0.0131254	-0.0330725	0.0593232	0.577634	0.0452251	0.290223	0.290223	-year older
Assessment center (=Sheffield)									-0.0656471	-0.111559	-0.0197349	0.00507478	0.0452251	-1.45157	1.45157	-year younger
Assessment center (=Liverpool)									-0.00365567	-0.0491199	0.0418086	0.874776	0.0452251	-0.0808328	0.0808328	-year younger
Assessment center (=Middlesborough)									-0.0430959	-0.0934933	0.00730161	0.0937467	0.0452251	-0.952919	0.952919	-year younger
Assessment center (=Hounslow)									0.0221735	-0.0363733	0.0807202	0.457911	0.0452251	0.490291	0.490291	-year older
Assessment center (=Croydon)									0.0303481	-0.0403039	0.101	0.399855	0.0452251	0.671047	0.671047	-year older
Assessment center (=Birmingham)									-0.0704013	-0.1274	-0.0134029	0.0154899	0.0452251	-1.55669	1.55669	-year younger
Assessment center (=Swansea)									0.124189	-0.787206	1.03558	0.789418	0.0452251	2.74601	2.74601	-year older
Assessment center (=Wrexham)									-0.0908628	-0.328741	0.147015	0.454073	0.0452251	-2.00912	2.00912	-year younger

## Sheet: Table S58
Table S58 Linear regression models adjusting for different sets of covariates for asssociations with MD in the fornix cres+stria terminalis
	Unadjusted				Base				Full
Variable	Beta	95% CI: 2.5%	95% CI: 97.5%	P-Value	Beta	95% CI: 2.5%	95% CI: 97.5%	P-Value	Beta	95% CI: 2.5%	95% CI: 97.5%	P-Value	Beta(age)	Beta/Beta(age)	Equivalent age effect
LTL	-0.0834037	-0.0937395	-0.0730679	3.7482e-56	-0.0110426	-0.0207016	-0.00138375	0.0250483	-0.0030893	-0.0127253	0.00654668	0.529769	0.0534146	-0.0578362	0.0578362	-year younger
Age					0.0527094	0.0514319	0.0539869	0	0.0534146	0.0520876	0.0547417	0	0.0534146	1	1	-year older
Sex(=Male)					0.117097	0.0927312	0.141463	4.80767e-21	0.0904815	0.0658292	0.115134	6.43843e-13	0.0534146	1.69395	1.69395	-year older
Head Size	-0.804699	-0.889484	-0.719913	7.10582e-77	-0.394395	-0.49419	-0.2946	9.74102e-15	-0.456828	-0.558313	-0.355344	1.16965e-18	0.0534146	-8.5525	8.5525	-year younger
Education (ref=None)
Education (=CSEs or equivalent)									-0.0266145	-0.097405	0.0441761	0.461207	0.0534146	-0.498262	0.498262	-year younger
Education (=O levels/GCSEs or equivalent)									-0.0265427	-0.0746695	0.0215842	0.279727	0.0534146	-0.496918	0.496918	-year younger
Education(=A/AS levels/NVQ/HND/HNC)									-0.0274855	-0.0723437	0.0173727	0.229795	0.0534146	-0.514569	0.514569	-year younger
Education (=Other professional qualifications)									-0.0433225	-0.0885578	0.00191286	0.0605153	0.0534146	-0.811061	0.811061	-year younger
Education (=College or university degree)									-0.0410263	-0.082898	0.000845482	0.0548173	0.0534146	-0.768072	0.768072	-year younger
Townsend deprivation index									0.00476929	0.000954964	0.00858361	0.0142643	0.0534146	0.0892881	0.0892881	-year older
BMI									-0.00116946	-0.00351463	0.00117571	0.328394	0.0534146	-0.0218939	0.0218939	-year younger
IPAQ activity group (ref=Low)
IPAQ activity group (=Moderate)									-0.0320195	-0.0608381	-0.00320087	0.0294385	0.0534146	-0.599452	0.599452	-year younger
IPAQ activity group (=High)									-0.0321722	-0.0614208	-0.00292347	0.0311011	0.0534146	-0.60231	0.60231	-year younger
Smoking status (ref=Never)													0.0534146	0	0	-year older
Smoking status (=Current)									0.0293091	0.00851566	0.0501026	0.00573672	0.0534146	0.54871	0.54871	-year older
Smoking status (=Previous)									0.141229	0.100472	0.181986	1.12772e-11	0.0534146	2.64401	2.64401	-year older
Alcohol intake Freq. (ref=Never)
Alcohol intake freq. (=Special occasions only)									-0.00649803	-0.065021	0.0520249	0.827725	0.0534146	-0.121653	0.121653	-year younger
Alcohol intake freq. (=One to three times a month)									-0.0308844	-0.0860883	0.0243195	0.272857	0.0534146	-0.578202	0.578202	-year younger
Alcohol intake freq. (=Once or twice a week)									-0.00696815	-0.0576473	0.043711	0.787557	0.0534146	-0.130454	0.130454	-year younger
Alcohol intake freq. (=Three or four times a week)									0.00759285	-0.0428921	0.0580778	0.768167	0.0534146	0.142149	0.142149	-year older
Alcohol intake freq. (=Daily or almost daily)									0.065245	0.013766	0.116724	0.0129935	0.0534146	1.22148	1.22148	-year older
APOE genotype (ref=e3e3)
APOE genotype (=e2e3)									0.000650937	-0.0222444	0.0235463	0.955562	0.0534146	0.0121865	0.0121865	-year older
APOE genotype (=e2e2)									0.0164345	-0.0470855	0.0799545	0.612088	0.0534146	0.307678	0.307678	-year older
APOE genotype (=e2e4)									0.0434264	-0.0183602	0.105213	0.168351	0.0534146	0.813007	0.813007	-year older
APOE genotype (=e3e4)									0.00854329	-0.020593	0.0376795	0.565499	0.0534146	0.159943	0.159943	-year older
APOE genotype (=e4e4)									0.0651504	-0.0603271	0.190628	0.30885	0.0534146	1.21971	1.21971	-year older
PC1									-0.00325122	-0.00836827	0.00186583	0.213029	0.0534146	-0.0608677	0.0608677	-year younger
PC2									-0.00135325	-0.00713199	0.0044255	0.646253	0.0534146	-0.0253347	0.0253347	-year younger
PC3									-0.00185474	-0.00769171	0.00398223	0.533425	0.0534146	-0.0347235	0.0347235	-year younger
PC4									-0.00168996	-0.00473742	0.0013575	0.277092	0.0534146	-0.0316386	0.0316386	-year younger
PC5									0.000780241	-0.000766887	0.00232737	0.322944	0.0534146	0.0146073	0.0146073	-year older
PC6									-0.00646068	-0.0118784	-0.00104297	0.0194304	0.0534146	-0.120953	0.120953	-year younger
PC7									0.000699576	-0.00259128	0.00399043	0.676935	0.0534146	0.0130971	0.0130971	-year older
PC8									0.00159251	-0.00223894	0.00542396	0.415283	0.0534146	0.0298141	0.0298141	-year older
PC9									0.000889002	-0.00165958	0.00343759	0.494183	0.0534146	0.0166434	0.0166434	-year older
PC10									0.00373457	-0.00074847	0.00821762	0.102534	0.0534146	0.0699167	0.0699167	-year older
Assessment center (=Leeds)
Assessment center (=Manchester)									0.117792	0.0669389	0.168645	5.64708e-06	0.0534146	2.20524	2.20524	-year older
Assessment center (=Oxford)									-0.561736	-0.629879	-0.493592	1.68147e-58	0.0534146	-10.5165	10.5165	-year younger
Assessment center (=Cardiff)									-0.490522	-0.771567	-0.209476	0.000625079	0.0534146	-9.18328	9.18328	-year younger
Assessment center (=Glasgow)									-0.236796	-0.306562	-0.16703	2.92768e-11	0.0534146	-4.43317	4.43317	-year younger
Assessment center (=Edinburgh)									-0.305435	-0.360753	-0.250117	3.00664e-27	0.0534146	-5.71819	5.71819	-year younger
Assessment center (=Stoke)									0.0255369	-0.0288881	0.079962	0.357767	0.0534146	0.478089	0.478089	-year older
Assessment center (=Reading)									-0.541837	-0.594875	-0.488798	1.135e-88	0.0534146	-10.144	10.144	-year younger
Assessment center (=Bury)									0.057428	0.0135863	0.10127	0.0102523	0.0534146	1.07514	1.07514	-year older
Assessment center (=Newcastle)									-0.344426	-0.383867	-0.304985	2.1297e-65	0.0534146	-6.44816	6.44816	-year younger
Assessment center (=Bristol)									-0.52844	-0.678418	-0.378462	5.07845e-12	0.0534146	-9.89317	9.89317	-year younger
Assessment center (=Barts)									-0.532616	-0.609665	-0.455568	1.035e-41	0.0534146	-9.97136	9.97136	-year younger
Assessment center (=Nottingham)									-0.0228378	-0.0664886	0.020813	0.305163	0.0534146	-0.427557	0.427557	-year younger
Assessment center (=Sheffield)									-0.00728481	-0.0506658	0.0360962	0.74206	0.0534146	-0.136382	0.136382	-year younger
Assessment center (=Liverpool)									0.00423345	-0.0387242	0.0471911	0.84684	0.0534146	0.0792565	0.0792565	-year older
Assessment center (=Middlesborough)									-0.440401	-0.48802	-0.392782	4.35583e-73	0.0534146	-8.24496	8.24496	-year younger
Assessment center (=Hounslow)									-0.622503	-0.677821	-0.567184	4.81023e-107	0.0534146	-11.6542	11.6542	-year younger
Assessment center (=Croydon)									-0.586386	-0.653143	-0.519629	3.84375e-66	0.0534146	-10.978	10.978	-year younger
Assessment center (=Birmingham)									-0.00587174	-0.0597276	0.0479841	0.830791	0.0534146	-0.109928	0.109928	-year younger
Assessment center (=Swansea)									-0.395067	-1.25621	0.466079	0.368569	0.0534146	-7.39623	7.39623	-year younger
Assessment center (=Wrexham)									0.136913	-0.0878498	0.361677	0.232525	0.0534146	2.56322	2.56322	-year older

## Sheet: Table S59
Table S59 Linear regression models adjusting for different sets of covariates for asssociations with MD in the superior fronto-occipital fasciculus
	Unadjusted				Base				Full
Variable	Beta	95% CI: 2.5%	95% CI: 97.5%	P-Value	Beta	95% CI: 2.5%	95% CI: 97.5%	P-Value	Beta	95% CI: 2.5%	95% CI: 97.5%	P-Value	Beta(age)	Beta/Beta(age)	Equivalent age effect
LTL	-0.0884653	-0.098651	-0.0782795	1.00002e-64	-0.00609378	-0.0151621	0.00297457	0.187826	-0.00242936	-0.0117456	0.00688683	0.609288	0.0644058	-0.0377197	0.0377197	-year younger
Age					0.0643979	0.0631985	0.0655973	0	0.0644058	0.0631228	0.0656888	0	0.0644058	1	1	-year older
Sex(=Male)					-0.0112189	-0.034095	0.0116572	0.336454	-0.0377714	-0.0616056	-0.0139372	0.00189749	0.0644058	-0.58646	0.58646	-year younger
Head Size	-1.57033	-1.65389	-1.48678	1.33456e-291	-1.46576	-1.55945	-1.37206	7.7925e-204	-1.52448	-1.62259	-1.42636	5.69326e-201	0.0644058	-23.6699	23.6699	-year younger
Education (ref=None)
Education (=CSEs or equivalent)									0.0223168	-0.0461245	0.090758	0.52277	0.0644058	0.346502	0.346502	-year older
Education (=O levels/GCSEs or equivalent)									-0.00161038	-0.04814	0.0449193	0.945918	0.0644058	-0.0250036	0.0250036	-year younger
Education(=A/AS levels/NVQ/HND/HNC)									0.0131221	-0.0302474	0.0564916	0.553174	0.0644058	0.203741	0.203741	-year older
Education (=Other professional qualifications)									0.00419394	-0.0395402	0.0479281	0.850914	0.0644058	0.0651175	0.0651175	-year older
Education (=College or university degree)									-0.037454	-0.0779362	0.00302811	0.0697857	0.0644058	-0.581532	0.581532	-year younger
Townsend deprivation index									0.00589201	0.00220427	0.00957975	0.00174069	0.0644058	0.0914826	0.0914826	-year older
BMI									0.00754302	0.00527568	0.00981036	7.10909e-11	0.0644058	0.117117	0.117117	-year older
IPAQ activity group (ref=Low)
IPAQ activity group (=Moderate)									-0.00671801	-0.0345802	0.0211442	0.636518	0.0644058	-0.104308	0.104308	-year younger
IPAQ activity group (=High)									-0.0180725	-0.0463505	0.0102055	0.210354	0.0644058	-0.280604	0.280604	-year younger
Smoking status (ref=Never)													0.0644058	0	0	-year older
Smoking status (=Current)									0.0469756	0.0268722	0.067079	4.66973e-06	0.0644058	0.729369	0.729369	-year older
Smoking status (=Previous)									0.185099	0.145694	0.224503	3.54854e-20	0.0644058	2.87395	2.87395	-year older
Alcohol intake Freq. (ref=Never)
Alcohol intake freq. (=Special occasions only)									-0.0312499	-0.0878306	0.0253309	0.279038	0.0644058	-0.485203	0.485203	-year younger
Alcohol intake freq. (=One to three times a month)									-0.0534443	-0.106816	-7.24634e-05	0.0496979	0.0644058	-0.829806	0.829806	-year younger
Alcohol intake freq. (=Once or twice a week)									-0.0342895	-0.0832868	0.0147077	0.170187	0.0644058	-0.532398	0.532398	-year younger
Alcohol intake freq. (=Three or four times a week)									-0.042801	-0.0916105	0.0060085	0.0856799	0.0644058	-0.664552	0.664552	-year younger
Alcohol intake freq. (=Daily or almost daily)									0.0204252	-0.0293453	0.0701958	0.421203	0.0644058	0.317133	0.317133	-year older
APOE genotype (ref=e3e3)
APOE genotype (=e2e3)									0.0134872	-0.00864826	0.0356227	0.232403	0.0644058	0.20941	0.20941	-year older
APOE genotype (=e2e2)									0.107609	0.046197	0.169021	0.000594705	0.0644058	1.6708	1.6708	-year older
APOE genotype (=e2e4)									0.0503992	-0.00933698	0.110135	0.0982152	0.0644058	0.782526	0.782526	-year older
APOE genotype (=e3e4)									-0.00955906	-0.0377284	0.0186102	0.505991	0.0644058	-0.148419	0.148419	-year younger
APOE genotype (=e4e4)									0.0082557	-0.113058	0.129569	0.893893	0.0644058	0.128183	0.128183	-year older
PC1									-0.00395457	-0.0089018	0.000992662	0.117195	0.0644058	-0.0614009	0.0614009	-year younger
PC2									-0.00103432	-0.00662129	0.00455264	0.716718	0.0644058	-0.0160595	0.0160595	-year younger
PC3									-0.00499001	-0.0106333	0.000653254	0.0830902	0.0644058	-0.0774776	0.0774776	-year younger
PC4									-0.000846833	-0.00379316	0.00209949	0.573212	0.0644058	-0.0131484	0.0131484	-year younger
PC5									0.000254467	-0.00124132	0.00175025	0.738808	0.0644058	0.003951	0.003951	-year older
PC6									-0.00482897	-0.0100669	0.00040894	0.07078	0.0644058	-0.0749772	0.0749772	-year younger
PC7									-0.000132034	-0.00331368	0.00304961	0.935175	0.0644058	-0.00205004	0.00205004	-year younger
PC8									0.00100075	-0.00270354	0.00470505	0.596459	0.0644058	0.0155382	0.0155382	-year older
PC9									0.00223983	-0.00022418	0.00470383	0.0748165	0.0644058	0.0347768	0.0347768	-year older
PC10									-0.0015872	-0.00592146	0.00274707	0.472926	0.0644058	-0.0246437	0.0246437	-year younger
Assessment center (=Leeds)
Assessment center (=Manchester)									0.0843738	0.0352086	0.133539	0.000770322	0.0644058	1.31004	1.31004	-year older
Assessment center (=Oxford)									-0.0260002	-0.0918819	0.0398815	0.439232	0.0644058	-0.403693	0.403693	-year younger
Assessment center (=Cardiff)									-0.0177622	-0.289481	0.253956	0.898053	0.0644058	-0.275786	0.275786	-year younger
Assessment center (=Glasgow)									0.0502475	-0.0172034	0.117698	0.144279	0.0644058	0.780171	0.780171	-year older
Assessment center (=Edinburgh)									0.0253732	-0.0281089	0.0788553	0.352453	0.0644058	0.393958	0.393958	-year older
Assessment center (=Stoke)									0.0285118	-0.024107	0.0811306	0.288236	0.0644058	0.44269	0.44269	-year older
Assessment center (=Reading)									-0.0785262	-0.129804	-0.0272482	0.0026889	0.0644058	-1.21924	1.21924	-year younger
Assessment center (=Bury)									0.036715	-0.00567173	0.0791017	0.089573	0.0644058	0.570058	0.570058	-year older
Assessment center (=Newcastle)									-0.0646615	-0.102793	-0.0265297	0.000889621	0.0644058	-1.00397	1.00397	-year younger
Assessment center (=Bristol)									-0.224027	-0.369027	-0.0790267	0.00246229	0.0644058	-3.47837	3.47837	-year younger
Assessment center (=Barts)									-0.117527	-0.192018	-0.0430356	0.00198781	0.0644058	-1.82479	1.82479	-year younger
Assessment center (=Nottingham)									0.0197555	-0.0224467	0.0619576	0.358893	0.0644058	0.306734	0.306734	-year older
Assessment center (=Sheffield)									-0.0658224	-0.107764	-0.0238811	0.00209996	0.0644058	-1.022	1.022	-year younger
Assessment center (=Liverpool)									-0.0163192	-0.0578512	0.0252128	0.441228	0.0644058	-0.253381	0.253381	-year younger
Assessment center (=Middlesborough)									-0.151373	-0.197411	-0.105334	1.17713e-10	0.0644058	-2.3503	2.3503	-year younger
Assessment center (=Hounslow)									-0.196662	-0.250145	-0.143179	5.84083e-13	0.0644058	-3.05348	3.05348	-year younger
Assessment center (=Croydon)									-0.186592	-0.251133	-0.12205	1.47058e-08	0.0644058	-2.89713	2.89713	-year younger
Assessment center (=Birmingham)									-0.129982	-0.18205	-0.0779134	9.98769e-07	0.0644058	-2.01817	2.01817	-year younger
Assessment center (=Swansea)									-0.149046	-0.981613	0.683521	0.725687	0.0644058	-2.31417	2.31417	-year younger
Assessment center (=Wrexham)									-0.0733629	-0.290667	0.143941	0.508172	0.0644058	-1.13907	1.13907	-year younger

## Sheet: Table S60
Table S60 Linear regression models adjusting for different sets of covariates for asssociations with MD in the pontine crossing tract
	Unadjusted				Base				Full
Variable	Beta	95% CI: 2.5%	95% CI: 97.5%	P-Value	Beta	95% CI: 2.5%	95% CI: 97.5%	P-Value	Beta	95% CI: 2.5%	95% CI: 97.5%	P-Value	Beta(age)	Beta/Beta(age)	Equivalent age effect
LTL	0.0219128	0.0116544	0.0321711	2.83761e-05	0.00911431	-0.00129598	0.0195246	0.0861767	-0.00102293	-0.0114992	0.00945336	0.848233	-0.00287085	0.356315	0.356315	-year older
Age					-0.00369688	-0.00507374	-0.00232002	1.42913e-07	-0.00287085	-0.00431362	-0.00142807	9.63958e-05	-0.00287085	1	1	-year older
Sex(=Male)					-0.205626	-0.231887	-0.179365	5.506e-53	-0.155978	-0.18278	-0.129176	4.41688e-30	-0.00287085	54.3317	54.3317	-year older
Head Size	1.45365	1.3695	1.5378	2.21363e-247	0.917254	0.809695	1.02481	1.77074e-62	0.845868	0.735533	0.956202	7.25227e-51	-0.00287085	-294.64	294.64	-year younger
Education (ref=None)
Education (=CSEs or equivalent)									0.00864155	-0.0683223	0.0856054	0.825821	-0.00287085	-3.01011	3.01011	-year younger
Education (=O levels/GCSEs or equivalent)									0.0578977	0.00557403	0.110221	0.030108	-0.00287085	-20.1675	20.1675	-year younger
Education(=A/AS levels/NVQ/HND/HNC)									0.0627413	0.0139713	0.111511	0.0116921	-0.00287085	-21.8546	21.8546	-year younger
Education (=Other professional qualifications)									0.091113	0.0419329	0.140293	0.000282623	-0.00287085	-31.7373	31.7373	-year younger
Education (=College or university degree)									0.102583	0.0570603	0.148107	1.00552e-05	-0.00287085	-35.7328	35.7328	-year younger
Townsend deprivation index									-0.00461395	-0.0087609	-0.000466998	0.0292139	-0.00287085	1.60717	1.60717	-year older
BMI									-0.0500646	-0.0526143	-0.0475149	3.48E-317	-0.00287085	17.439	17.439	-year older
IPAQ activity group (ref=Low)
IPAQ activity group (=Moderate)									-0.0291529	-0.0604847	0.00217882	0.0682112	-0.00287085	10.1548	10.1548	-year older
IPAQ activity group (=High)									-0.0464283	-0.0782276	-0.014629	0.00421728	-0.00287085	16.1723	16.1723	-year older
Smoking status (ref=Never)													-0.00287085	0	0	-year older
Smoking status (=Current)									-0.050569	-0.0731758	-0.0279623	1.1674e-05	-0.00287085	17.6147	17.6147	-year older
Smoking status (=Previous)									-0.0961603	-0.140471	-0.051849	2.11171e-05	-0.00287085	33.4954	33.4954	-year older
Alcohol intake Freq. (ref=Never)
Alcohol intake freq. (=Special occasions only)									-0.00296449	-0.0665909	0.0606619	0.92724	-0.00287085	1.03262	1.03262	-year older
Alcohol intake freq. (=One to three times a month)									-0.062287	-0.122305	-0.00226903	0.0419531	-0.00287085	21.6964	21.6964	-year older
Alcohol intake freq. (=Once or twice a week)									-0.0570577	-0.112156	-0.00195909	0.0423997	-0.00287085	19.8749	19.8749	-year older
Alcohol intake freq. (=Three or four times a week)									-0.0712389	-0.126126	-0.0163514	0.0109681	-0.00287085	24.8146	24.8146	-year older
Alcohol intake freq. (=Daily or almost daily)									-0.0851553	-0.141123	-0.0291871	0.00286506	-0.00287085	29.6621	29.6621	-year older
APOE genotype (ref=e3e3)
APOE genotype (=e2e3)									0.0265681	0.00167621	0.05146	0.0364507	-0.00287085	-9.25445	9.25445	-year younger
APOE genotype (=e2e2)									0.0505833	-0.0184759	0.119642	0.151125	-0.00287085	-17.6196	17.6196	-year younger
APOE genotype (=e2e4)									0.0140485	-0.0531263	0.0812232	0.681887	-0.00287085	-4.89349	4.89349	-year younger
APOE genotype (=e3e4)									0.00937883	-0.0222982	0.0410559	0.561717	-0.00287085	-3.26692	3.26692	-year younger
APOE genotype (=e4e4)									-0.0496515	-0.186071	0.0867682	0.475633	-0.00287085	17.2951	17.2951	-year older
PC1									-0.00256317	-0.00812645	0.00300011	0.366525	-0.00287085	0.892826	0.892826	-year older
PC2									-0.000325042	-0.00660772	0.00595763	0.919233	-0.00287085	0.113222	0.113222	-year older
PC3									0.00212475	-0.00422123	0.00847073	0.51168	-0.00287085	-0.740112	0.740112	-year younger
PC4									0.00222034	-0.00109288	0.00553355	0.189036	-0.00287085	-0.773409	0.773409	-year younger
PC5									-0.00200536	-0.00368741	-0.000323317	0.0194605	-0.00287085	0.698526	0.698526	-year older
PC6									-0.00609666	-0.0119868	-0.000206509	0.0424986	-0.00287085	2.12365	2.12365	-year older
PC7									-0.00116405	-0.00474189	0.00241378	0.523688	-0.00287085	0.405474	0.405474	-year older
PC8									0.00411032	-5.52453e-05	0.00827589	0.0531251	-0.00287085	-1.43175	1.43175	-year younger
PC9									-0.00323436	-0.00600519	-0.000463525	0.0221529	-0.00287085	1.12662	1.12662	-year older
PC10									-0.00489071	-0.00976469	-1.67219e-05	0.0492273	-0.00287085	1.70358	1.70358	-year older
Assessment center (=Leeds)
Assessment center (=Manchester)									-0.02711	-0.0823974	0.0281775	0.336529	-0.00287085	9.4432	9.4432	-year older
Assessment center (=Oxford)									-0.0100499	-0.0841355	0.0640356	0.790337	-0.00287085	3.50069	3.50069	-year older
Assessment center (=Cardiff)									-0.322359	-0.627913	-0.0168051	0.0386702	-0.00287085	112.287	112.287	-year older
Assessment center (=Glasgow)									0.0787763	0.00292614	0.154626	0.0418008	-0.00287085	-27.4401	27.4401	-year younger
Assessment center (=Edinburgh)									0.0673123	0.00717039	0.127454	0.0282681	-0.00287085	-23.4468	23.4468	-year younger
Assessment center (=Stoke)									-0.0161842	-0.0753553	0.0429869	0.591907	-0.00287085	5.63742	5.63742	-year older
Assessment center (=Reading)									-0.0756332	-0.133297	-0.0179698	0.010152	-0.00287085	26.3452	26.3452	-year older
Assessment center (=Bury)									-0.0637429	-0.111408	-0.016078	0.00876897	-0.00287085	22.2035	22.2035	-year older
Assessment center (=Newcastle)									0.00183883	-0.0410412	0.0447189	0.933018	-0.00287085	-0.640519	0.640519	-year younger
Assessment center (=Bristol)									-0.138908	-0.301964	0.0241485	0.0949889	-0.00287085	48.3857	48.3857	-year older
Assessment center (=Barts)									-0.109126	-0.192894	-0.0253593	0.0106746	-0.00287085	38.0119	38.0119	-year older
Assessment center (=Nottingham)									0.00815645	-0.0393009	0.0556138	0.736227	-0.00287085	-2.84113	2.84113	-year younger
Assessment center (=Sheffield)									-0.00558024	-0.0527442	0.0415838	0.816622	-0.00287085	1.94376	1.94376	-year older
Assessment center (=Liverpool)									-0.0170721	-0.0637758	0.0296316	0.473721	-0.00287085	5.94671	5.94671	-year older
Assessment center (=Middlesborough)									0.0712666	0.0194952	0.123038	0.00697894	-0.00287085	-24.8242	24.8242	-year younger
Assessment center (=Hounslow)									-0.0110657	-0.0712086	0.0490772	0.71839	-0.00287085	3.85451	3.85451	-year older
Assessment center (=Croydon)									-0.115678	-0.188256	-0.0430998	0.00178641	-0.00287085	40.294	40.294	-year older
Assessment center (=Birmingham)									-0.010711	-0.0692633	0.0478413	0.719944	-0.00287085	3.73095	3.73095	-year older
Assessment center (=Swansea)									0.748952	-0.18729	1.68519	0.116918	-0.00287085	-260.882	260.882	-year younger
Assessment center (=Wrexham)									0.0253289	-0.219035	0.269692	0.839015	-0.00287085	-8.82279	8.82279	-year younger

## Sheet: Table S61
Table S61 Linear regression models adjusting for different sets of covariates for asssociations with MD in the posterior limb of internal capsule
	Unadjusted				Base				Full
Variable	Beta	95% CI: 2.5%	95% CI: 97.5%	P-Value	Beta	95% CI: 2.5%	95% CI: 97.5%	P-Value	Beta	95% CI: 2.5%	95% CI: 97.5%	P-Value	Beta(age)	Beta/Beta(age)	Equivalent age effect
LTL	-0.0524	-0.0628033	-0.0419967	5.88406e-23	-0.00505603	-0.0152536	0.00514152	0.331173	0.000610731	-0.00968003	0.0109015	0.9074	0.0371077	0.0164584	0.0164584	-year older
Age					0.036821	0.0354723	0.0381697	0	0.0371077	0.0356904	0.0385249	0	0.0371077	1	1	-year older
Sex(=Male)					-0.000124139	-0.0258488	0.0256005	0.992454	-0.0188922	-0.0452197	0.00743532	0.159603	0.0371077	-0.509118	0.509118	-year younger
Head Size	-0.303803	-0.389142	-0.218464	3.05952e-12	-0.227834	-0.333194	-0.122474	2.25798e-05	-0.403757	-0.512137	-0.295376	2.90667e-13	0.0371077	-10.8807	10.8807	-year younger
Education (ref=None)
Education (=CSEs or equivalent)									-0.0423333	-0.117934	0.0332676	0.272432	0.0371077	-1.14082	1.14082	-year younger
Education (=O levels/GCSEs or equivalent)									-0.0337237	-0.0851208	0.0176735	0.198449	0.0371077	-0.908806	0.908806	-year younger
Education(=A/AS levels/NVQ/HND/HNC)									-0.0512547	-0.099161	-0.00334829	0.0360054	0.0371077	-1.38124	1.38124	-year younger
Education (=Other professional qualifications)									-0.0382801	-0.0865893	0.010029	0.120415	0.0371077	-1.0316	1.0316	-year younger
Education (=College or university degree)									-0.0815479	-0.126265	-0.0368309	0.000351681	0.0371077	-2.1976	2.1976	-year younger
Townsend deprivation index									0.00720757	0.00313406	0.0112811	0.000525173	0.0371077	0.194234	0.194234	-year older
BMI									-0.00908709	-0.0115916	-0.00658257	1.17257e-12	0.0371077	-0.244885	0.244885	-year younger
IPAQ activity group (ref=Low)
IPAQ activity group (=Moderate)									-0.000876304	-0.0316532	0.0299006	0.955497	0.0371077	-0.0236152	0.0236152	-year younger
IPAQ activity group (=High)									-0.0230263	-0.0542624	0.00820993	0.148518	0.0371077	-0.620526	0.620526	-year younger
Smoking status (ref=Never)													0.0371077	0	0	-year older
Smoking status (=Current)									0.0407749	0.0185685	0.0629813	0.000320097	0.0371077	1.09883	1.09883	-year older
Smoking status (=Previous)									0.105298	0.0617717	0.148825	2.13013e-06	0.0371077	2.83764	2.83764	-year older
Alcohol intake Freq. (ref=Never)
Alcohol intake freq. (=Special occasions only)									-0.0029093	-0.065409	0.0595904	0.927307	0.0371077	-0.0784016	0.0784016	-year younger
Alcohol intake freq. (=One to three times a month)									-0.0271561	-0.0861112	0.031799	0.366636	0.0371077	-0.731818	0.731818	-year younger
Alcohol intake freq. (=Once or twice a week)									-0.0359725	-0.0900954	0.0181504	0.192693	0.0371077	-0.969409	0.969409	-year younger
Alcohol intake freq. (=Three or four times a week)									-0.0447285	-0.0986439	0.00918702	0.103961	0.0371077	-1.20537	1.20537	-year younger
Alcohol intake freq. (=Daily or almost daily)									-0.0121787	-0.0671558	0.0427984	0.664162	0.0371077	-0.328199	0.328199	-year younger
APOE genotype (ref=e3e3)
APOE genotype (=e2e3)									0.0220227	-0.00242845	0.0464738	0.0775218	0.0371077	0.59348	0.59348	-year older
APOE genotype (=e2e2)									0.0852231	0.0173869	0.153059	0.0138093	0.0371077	2.29665	2.29665	-year older
APOE genotype (=e2e4)									0.00212407	-0.0638611	0.0681092	0.949694	0.0371077	0.0572406	0.0572406	-year older
APOE genotype (=e3e4)									-0.012625	-0.0437411	0.0184912	0.426485	0.0371077	-0.340225	0.340225	-year younger
APOE genotype (=e4e4)									-0.0253323	-0.159336	0.108672	0.711001	0.0371077	-0.68267	0.68267	-year younger
PC1									-0.00300529	-0.00847005	0.00245947	0.281103	0.0371077	-0.0809884	0.0809884	-year younger
PC2									-0.00381974	-0.00999116	0.00235168	0.225099	0.0371077	-0.102937	0.102937	-year younger
PC3									-0.00449077	-0.0107244	0.00174283	0.157964	0.0371077	-0.12102	0.12102	-year younger
PC4									6.72572e-05	-0.00318728	0.0033218	0.967692	0.0371077	0.00181249	0.00181249	-year older
PC5									-0.00035489	-0.00200715	0.00129737	0.67377	0.0371077	-0.0095638	0.0095638	-year younger
PC6									-0.00768949	-0.0134753	-0.00190365	0.00919609	0.0371077	-0.207221	0.207221	-year younger
PC7									0.000147585	-0.00336689	0.00366206	0.934404	0.0371077	0.00397721	0.00397721	-year older
PC8									0.00428446	0.000192664	0.00837627	0.0401531	0.0371077	0.11546	0.11546	-year older
PC9									0.000385977	-0.00233579	0.00310774	0.781056	0.0371077	0.0104015	0.0104015	-year older
PC10									-0.00242872	-0.00721639	0.00235895	0.320102	0.0371077	-0.0654506	0.0654506	-year younger
Assessment center (=Leeds)
Assessment center (=Manchester)									-0.0721381	-0.126447	-0.0178297	0.00923361	0.0371077	-1.94402	1.94402	-year younger
Assessment center (=Oxford)									-0.465525	-0.538299	-0.392752	5.58217e-36	0.0371077	-12.5453	12.5453	-year younger
Assessment center (=Cardiff)									-0.25413	-0.554273	0.0460134	0.0970259	0.0371077	-6.84844	6.84844	-year younger
Assessment center (=Glasgow)									-0.106683	-0.18119	-0.0321757	0.00501318	0.0371077	-2.87495	2.87495	-year younger
Assessment center (=Edinburgh)									-0.135935	-0.195012	-0.0768584	6.50896e-06	0.0371077	-3.66327	3.66327	-year younger
Assessment center (=Stoke)									0.0529587	-0.00516462	0.111082	0.0741392	0.0371077	1.42716	1.42716	-year older
Assessment center (=Reading)									-0.545001	-0.601643	-0.488359	6.36691e-79	0.0371077	-14.687	14.687	-year younger
Assessment center (=Bury)									0.0155928	-0.0312281	0.0624136	0.513937	0.0371077	0.420203	0.420203	-year older
Assessment center (=Newcastle)									-0.183079	-0.225199	-0.140958	1.67452e-17	0.0371077	-4.93371	4.93371	-year younger
Assessment center (=Bristol)									-0.351348	-0.511517	-0.191179	1.7174e-05	0.0371077	-9.46835	9.46835	-year younger
Assessment center (=Barts)									-0.51611	-0.598394	-0.433826	1.16361e-34	0.0371077	-13.9084	13.9084	-year younger
Assessment center (=Nottingham)									0.109771	0.0631543	0.156388	3.9411e-06	0.0371077	2.95818	2.95818	-year older
Assessment center (=Sheffield)									-0.0350337	-0.0813625	0.0112951	0.138318	0.0371077	-0.94411	0.94411	-year younger
Assessment center (=Liverpool)									0.0361292	-0.00974745	0.0820059	0.122712	0.0371077	0.973633	0.973633	-year older
Assessment center (=Middlesborough)									-0.202767	-0.253622	-0.151912	5.66646e-15	0.0371077	-5.46429	5.46429	-year younger
Assessment center (=Hounslow)									-0.570814	-0.629892	-0.511736	1.45038e-79	0.0371077	-15.3826	15.3826	-year younger
Assessment center (=Croydon)									-0.533011	-0.604304	-0.461718	1.80469e-48	0.0371077	-14.3639	14.3639	-year younger
Assessment center (=Birmingham)									-0.0847568	-0.142272	-0.0272413	0.00387611	0.0371077	-2.28408	2.28408	-year younger
Assessment center (=Swansea)									-0.293205	-1.21287	0.626457	0.532059	0.0371077	-7.90148	7.90148	-year younger
Assessment center (=Wrexham)									0.100909	-0.139127	0.340945	0.409974	0.0371077	2.71935	2.71935	-year older

## Sheet: Table S62
Table S62 Linear regression models adjusting for different sets of covariates for asssociations with MD in the corticospinal tract
	Unadjusted				Base				Full
Variable	Beta	95% CI: 2.5%	95% CI: 97.5%	P-Value	Beta	95% CI: 2.5%	95% CI: 97.5%	P-Value	Beta	95% CI: 2.5%	95% CI: 97.5%	P-Value	Beta(age)	Beta/Beta(age)	Equivalent age effect
LTL	0.0171305	0.00676184	0.0274991	0.00120421	0.00915524	-0.00139417	0.0197046	0.0889625	0.000665057	-0.0100652	0.0113953	0.903313	-0.00197534	-0.336679	0.336679	-year younger
Age					-0.00275952	-0.00415478	-0.00136426	0.000106207	-0.00197534	-0.0034531	-0.00049759	0.00879885	-0.00197534	1	1	-year older
Sex(=Male)					-0.113151	-0.139763	-0.0865385	8.12823e-17	-0.0696452	-0.0970971	-0.0421933	6.64494e-07	-0.00197534	35.2573	35.2573	-year older
Head Size	0.842862	0.757807	0.927917	1.3375e-83	0.546195	0.437199	0.655191	9.6993e-23	0.484715	0.371706	0.597725	4.38314e-17	-0.00197534	-245.383	245.383	-year younger
Education (ref=None)
Education (=CSEs or equivalent)									0.0101399	-0.0686898	0.0889696	0.800957	-0.00197534	-5.13322	5.13322	-year younger
Education (=O levels/GCSEs or equivalent)									0.0682107	0.0146185	0.121803	0.012615	-0.00197534	-34.5311	34.5311	-year younger
Education(=A/AS levels/NVQ/HND/HNC)									0.0646673	0.0147149	0.11462	0.0111747	-0.00197534	-32.7373	32.7373	-year younger
Education (=Other professional qualifications)									0.0820919	0.0317195	0.132464	0.0014037	-0.00197534	-41.5583	41.5583	-year younger
Education (=College or university degree)									0.0755149	0.0288881	0.122142	0.00150343	-0.00197534	-38.2287	38.2287	-year younger
Townsend deprivation index									-0.00397124	-0.00821873	0.000276245	0.0668867	-0.00197534	2.01041	2.01041	-year older
BMI									-0.038836	-0.0414475	-0.0362245	1.7439e-184	-0.00197534	19.6604	19.6604	-year older
IPAQ activity group (ref=Low)
IPAQ activity group (=Moderate)									-0.0258573	-0.0579487	0.00623401	0.114294	-0.00197534	13.09	13.09	-year older
IPAQ activity group (=High)									-0.0593612	-0.0919314	-0.026791	0.00035455	-0.00197534	30.0511	30.0511	-year older
Smoking status (ref=Never)													-0.00197534	0	0	-year older
Smoking status (=Current)									-0.0502185	-0.0733733	-0.0270637	2.13583e-05	-0.00197534	25.4227	25.4227	-year older
Smoking status (=Previous)									-0.118594	-0.16398	-0.0732088	3.04819e-07	-0.00197534	60.0373	60.0373	-year older
Alcohol intake Freq. (ref=Never)
Alcohol intake freq. (=Special occasions only)									-0.0126264	-0.0777954	0.0525425	0.70414	-0.00197534	6.39201	6.39201	-year older
Alcohol intake freq. (=One to three times a month)									-0.0642803	-0.125753	-0.00280733	0.0404238	-0.00197534	32.5413	32.5413	-year older
Alcohol intake freq. (=Once or twice a week)									-0.07367	-0.130104	-0.0172356	0.0105151	-0.00197534	37.2948	37.2948	-year older
Alcohol intake freq. (=Three or four times a week)									-0.0786038	-0.134822	-0.0223856	0.00613954	-0.00197534	39.7925	39.7925	-year older
Alcohol intake freq. (=Daily or almost daily)									-0.103998	-0.161323	-0.0466734	0.000377426	-0.00197534	52.6483	52.6483	-year older
APOE genotype (ref=e3e3)
APOE genotype (=e2e3)									0.0219993	-0.00349609	0.0474947	0.0908076	-0.00197534	-11.1369	11.1369	-year younger
APOE genotype (=e2e2)									0.0769272	0.0061938	0.147661	0.0330478	-0.00197534	-38.9437	38.9437	-year younger
APOE genotype (=e2e4)									0.00874374	-0.0600595	0.077547	0.803302	-0.00197534	-4.42644	4.42644	-year younger
APOE genotype (=e3e4)									0.0139683	-0.0184767	0.0464134	0.398782	-0.00197534	-7.07134	7.07134	-year younger
APOE genotype (=e4e4)									-0.0662661	-0.205993	0.0734609	0.352626	-0.00197534	33.5466	33.5466	-year older
PC1									-0.00179778	-0.00749594	0.00390037	0.536333	-0.00197534	0.910112	0.910112	-year older
PC2									-0.00260643	-0.00904142	0.00382857	0.427281	-0.00197534	1.31948	1.31948	-year older
PC3									0.00194785	-0.00455198	0.00844769	0.556968	-0.00197534	-0.986083	0.986083	-year younger
PC4									0.00431656	0.000923019	0.0077101	0.0126694	-0.00197534	-2.18522	2.18522	-year younger
PC5									-0.002567	-0.00428982	-0.000844176	0.00349883	-0.00197534	1.29952	1.29952	-year older
PC6									-0.0032948	-0.00932775	0.00273816	0.284446	-0.00197534	1.66796	1.66796	-year older
PC7									0.00105769	-0.00260688	0.00472227	0.571603	-0.00197534	-0.535447	0.535447	-year younger
PC8									0.00599403	0.00172747	0.0102606	0.00589883	-0.00197534	-3.03442	3.03442	-year younger
PC9									-0.00314017	-0.00597818	-0.000302163	0.0301169	-0.00197534	1.58968	1.58968	-year older
PC10									-0.00420183	-0.00919398	0.000790317	0.0990181	-0.00197534	2.12714	2.12714	-year older
Assessment center (=Leeds)
Assessment center (=Manchester)									-0.0303962	-0.087024	0.0262317	0.292784	-0.00197534	15.3878	15.3878	-year older
Assessment center (=Oxford)									-0.030905	-0.106787	0.0449767	0.42473	-0.00197534	15.6454	15.6454	-year older
Assessment center (=Cardiff)									-0.127961	-0.440923	0.185001	0.422922	-0.00197534	64.7791	64.7791	-year older
Assessment center (=Glasgow)									0.0512969	-0.0263921	0.128986	0.195628	-0.00197534	-25.9686	25.9686	-year younger
Assessment center (=Edinburgh)									0.0532286	-0.00837144	0.114829	0.0903496	-0.00197534	-26.9465	26.9465	-year younger
Assessment center (=Stoke)									0.00603497	-0.0545707	0.0666406	0.845262	-0.00197534	-3.05515	3.05515	-year younger
Assessment center (=Reading)									-0.0782238	-0.137285	-0.0191624	0.00943914	-0.00197534	39.6001	39.6001	-year older
Assessment center (=Bury)									-0.0487367	-0.0975572	8.37785e-05	0.0504027	-0.00197534	24.6725	24.6725	-year older
Assessment center (=Newcastle)									-0.0332011	-0.0771208	0.0107185	0.138446	-0.00197534	16.8078	16.8078	-year older
Assessment center (=Bristol)									-0.205182	-0.372192	-0.0381726	0.0160479	-0.00197534	103.872	103.872	-year older
Assessment center (=Barts)									-0.0600227	-0.145821	0.0257753	0.170336	-0.00197534	30.386	30.386	-year older
Assessment center (=Nottingham)									0.0197407	-0.0288672	0.0683486	0.426047	-0.00197534	-9.99357	9.99357	-year younger
Assessment center (=Sheffield)									0.011395	-0.0369125	0.0597024	0.643852	-0.00197534	-5.7686	5.7686	-year younger
Assessment center (=Liverpool)									-0.00431713	-0.0521531	0.0435189	0.859601	-0.00197534	2.18551	2.18551	-year older
Assessment center (=Middlesborough)									0.0229221	-0.0301045	0.0759487	0.396865	-0.00197534	-11.6041	11.6041	-year younger
Assessment center (=Hounslow)									-0.0536094	-0.11521	0.0079916	0.0880741	-0.00197534	27.1393	27.1393	-year older
Assessment center (=Croydon)									-0.105609	-0.179947	-0.0312711	0.00536489	-0.00197534	53.4636	53.4636	-year older
Assessment center (=Birmingham)									0.00316277	-0.0568091	0.0631346	0.917675	-0.00197534	-1.60113	1.60113	-year younger
Assessment center (=Swansea)									0.571406	-0.387534	1.53035	0.24286	-0.00197534	-289.269	289.269	-year younger
Assessment center (=Wrexham)									0.0523326	-0.197955	0.30262	0.681949	-0.00197534	-26.4929	26.4929	-year younger

## Sheet: Table S63
Table S63 Linear regression models adjusting for different sets of covariates for asssociations with MD in the superior cerebellar peduncle
	Unadjusted				Base				Full
Variable	Beta	95% CI: 2.5%	95% CI: 97.5%	P-Value	Beta	95% CI: 2.5%	95% CI: 97.5%	P-Value	Beta	95% CI: 2.5%	95% CI: 97.5%	P-Value	Beta(age)	Beta/Beta(age)	Equivalent age effect
LTL	-0.0302832	-0.040648	-0.0199184	1.03329e-08	-0.00195543	-0.0123947	0.00848381	0.713523	0.000879058	-0.00961789	0.011376	0.869625	0.0203211	0.0432584	0.0432584	-year older
Age					0.0193426	0.0179619	0.0207233	2.78887e-164	0.0203211	0.0188755	0.0217667	2.85912e-165	0.0203211	1	1	-year older
Sex(=Male)					0.0883073	0.061973	0.114642	5.01924e-11	0.0988836	0.0720286	0.125739	5.43241e-13	0.0203211	4.86606	4.86606	-year older
Head Size	0.867029	0.782006	0.952052	2.16674e-88	1.13417	1.02632	1.24203	7.80282e-94	1.08689	0.97634	1.19744	2.6802e-82	0.0203211	53.4859	53.4859	-year older
Education (ref=None)
Education (=CSEs or equivalent)									0.0293553	-0.0477603	0.106471	0.455617	0.0203211	1.44457	1.44457	-year older
Education (=O levels/GCSEs or equivalent)									0.0334485	-0.0189784	0.0858754	0.211139	0.0203211	1.646	1.646	-year older
Education(=A/AS levels/NVQ/HND/HNC)									0.0279722	-0.0208941	0.0768384	0.261901	0.0203211	1.37651	1.37651	-year older
Education (=Other professional qualifications)									0.0502387	0.000961619	0.0995158	0.0457017	0.0203211	2.47224	2.47224	-year older
Education (=College or university degree)									0.0644353	0.0188224	0.110048	0.00563019	0.0203211	3.17086	3.17086	-year older
Townsend deprivation index									0.00736554	0.00321041	0.0115207	0.00051282	0.0203211	0.362458	0.362458	-year older
BMI									-0.0255834	-0.0281382	-0.0230287	2.68407e-85	0.0203211	-1.25896	1.25896	-year younger
IPAQ activity group (ref=Low)
IPAQ activity group (=Moderate)									-0.0293853	-0.0607788	0.00200827	0.0665762	0.0203211	-1.44605	1.44605	-year younger
IPAQ activity group (=High)									-0.0512583	-0.0831203	-0.0193963	0.00161683	0.0203211	-2.52242	2.52242	-year younger
Smoking status (ref=Never)													0.0203211	0	0	-year older
Smoking status (=Current)									0.0129864	-0.00966494	0.0356377	0.261156	0.0203211	0.63906	0.63906	-year older
Smoking status (=Previous)									0.0712334	0.0268348	0.115632	0.0016647	0.0203211	3.5054	3.5054	-year older
Alcohol intake Freq. (ref=Never)
Alcohol intake freq. (=Special occasions only)									0.0345008	-0.0292511	0.0982527	0.288844	0.0203211	1.69778	1.69778	-year older
Alcohol intake freq. (=One to three times a month)									-0.0452234	-0.10536	0.0149129	0.140512	0.0203211	-2.22544	2.22544	-year younger
Alcohol intake freq. (=Once or twice a week)									-0.0240828	-0.07929	0.0311245	0.392566	0.0203211	-1.18511	1.18511	-year younger
Alcohol intake freq. (=Three or four times a week)									-0.0100206	-0.0650164	0.0449751	0.721004	0.0203211	-0.493116	0.493116	-year younger
Alcohol intake freq. (=Daily or almost daily)									0.0168467	-0.0392319	0.0729252	0.556001	0.0203211	0.829025	0.829025	-year older
APOE genotype (ref=e3e3)
APOE genotype (=e2e3)									0.0138845	-0.0110565	0.0388255	0.275238	0.0203211	0.683254	0.683254	-year older
APOE genotype (=e2e2)									-0.0182234	-0.0874188	0.050972	0.605732	0.0203211	-0.896774	0.896774	-year younger
APOE genotype (=e2e4)									0.0343647	-0.0329426	0.101672	0.316985	0.0203211	1.69108	1.69108	-year older
APOE genotype (=e3e4)									-0.0294855	-0.061225	0.00225406	0.0686502	0.0203211	-1.45098	1.45098	-year younger
APOE genotype (=e4e4)									-0.0291504	-0.165839	0.107538	0.675962	0.0203211	-1.43449	1.43449	-year younger
PC1									0.0040236	-0.00155066	0.00959785	0.157155	0.0203211	0.198001	0.198001	-year older
PC2									0.000356502	-0.00593857	0.00665157	0.91162	0.0203211	0.0175434	0.0175434	-year older
PC3									-0.00151898	-0.00787748	0.00483952	0.639634	0.0203211	-0.0747489	0.0747489	-year younger
PC4									0.00155418	-0.00176557	0.00487393	0.358845	0.0203211	0.0764811	0.0764811	-year older
PC5									-0.00199067	-0.00367603	-0.000305306	0.0206181	0.0203211	-0.0979607	0.0979607	-year younger
PC6									-0.00272014	-0.00862191	0.00318163	0.366346	0.0203211	-0.133858	0.133858	-year younger
PC7									-0.00196441	-0.0055493	0.00162048	0.28283	0.0203211	-0.0966685	0.0966685	-year younger
PC8									0.00159129	-0.00258249	0.00576508	0.454915	0.0203211	0.0783075	0.0783075	-year older
PC9									-0.00263387	-0.00541017	0.000142433	0.0629774	0.0203211	-0.129613	0.129613	-year younger
PC10									-0.00299694	-0.00788054	0.00188666	0.22907	0.0203211	-0.147479	0.147479	-year younger
Assessment center (=Leeds)
Assessment center (=Manchester)									0.0453895	-0.010007	0.100786	0.108303	0.0203211	2.23361	2.23361	-year older
Assessment center (=Oxford)									-0.454867	-0.529098	-0.380635	3.67712e-33	0.0203211	-22.384	22.384	-year younger
Assessment center (=Cardiff)									-0.299706	-0.605862	0.0064511	0.0550351	0.0203211	-14.7485	14.7485	-year younger
Assessment center (=Glasgow)									-0.198992	-0.274992	-0.122992	2.88542e-07	0.0203211	-9.79238	9.79238	-year younger
Assessment center (=Edinburgh)									-0.243752	-0.304013	-0.183491	2.29512e-15	0.0203211	-11.995	11.995	-year younger
Assessment center (=Stoke)									-0.0234385	-0.0827263	0.0358493	0.438439	0.0203211	-1.15341	1.15341	-year younger
Assessment center (=Reading)									-0.485736	-0.543513	-0.427959	9.17589e-61	0.0203211	-23.9031	23.9031	-year younger
Assessment center (=Bury)									-0.0113176	-0.0590765	0.0364413	0.642322	0.0203211	-0.556938	0.556938	-year younger
Assessment center (=Newcastle)									-0.323273	-0.366238	-0.280309	4.56124e-49	0.0203211	-15.9083	15.9083	-year younger
Assessment center (=Bristol)									-0.331553	-0.494931	-0.168175	6.97958e-05	0.0203211	-16.3157	16.3157	-year younger
Assessment center (=Barts)									-0.517296	-0.601228	-0.433364	1.58406e-33	0.0203211	-25.4561	25.4561	-year younger
Assessment center (=Nottingham)									0.0764378	0.0288868	0.123989	0.00163062	0.0203211	3.7615	3.7615	-year older
Assessment center (=Sheffield)									0.021241	-0.0260161	0.068498	0.378346	0.0203211	1.04527	1.04527	-year older
Assessment center (=Liverpool)									0.0133951	-0.0334007	0.060191	0.57478	0.0203211	0.659173	0.659173	-year older
Assessment center (=Middlesborough)									-0.335705	-0.387578	-0.283831	8.78555e-37	0.0203211	-16.52	16.52	-year younger
Assessment center (=Hounslow)									-0.455813	-0.516075	-0.395552	1.44457e-49	0.0203211	-22.4306	22.4306	-year younger
Assessment center (=Croydon)									-0.508715	-0.581436	-0.435994	1.13876e-42	0.0203211	-25.0338	25.0338	-year younger
Assessment center (=Birmingham)									0.0604876	0.00181977	0.119155	0.0433126	0.0203211	2.97659	2.97659	-year older
Assessment center (=Swansea)									0.269782	-0.668307	1.20787	0.57299	0.0203211	13.276	13.276	-year older
Assessment center (=Wrexham)									0.384159	0.139314	0.629005	0.00210558	0.0203211	18.9045	18.9045	-year older

## Sheet: Table S64
Table S64 Linear regression models adjusting for different sets of covariates for asssociations with MD in the medial lemniscus
	Unadjusted				Base				Full
Variable	Beta	95% CI: 2.5%	95% CI: 97.5%	P-Value	Beta	95% CI: 2.5%	95% CI: 97.5%	P-Value	Beta	95% CI: 2.5%	95% CI: 97.5%	P-Value	Beta(age)	Beta/Beta(age)	Equivalent age effect
LTL	0.007104	-0.00327544	0.0174834	0.17978	0.00403279	-0.00651563	0.0145812	0.453671	0.00356874	-0.00686666	0.0140041	0.502686	0.00456182	0.782307	0.782307	-year older
Age					0.00285853	0.0014634	0.00425366	5.93544e-05	0.00456182	0.00312467	0.00599896	4.9862e-10	0.00456182	1	1	-year older
Sex(=Male)					-0.172459	-0.199069	-0.14585	6.86243e-37	-0.15488	-0.181577	-0.128182	6.66071e-30	0.00456182	-33.9514	33.9514	-year younger
Head Size	0.770325	0.685181	0.855468	4.67835e-70	0.332794	0.223808	0.441779	2.18609e-09	0.203983	0.0940789	0.313886	0.000275475	0.00456182	44.7152	44.7152	-year older
Education (ref=None)
Education (=CSEs or equivalent)									0.0364979	-0.0401656	0.113161	0.350776	0.00456182	8.00074	8.00074	-year older
Education (=O levels/GCSEs or equivalent)									0.0241813	-0.0279382	0.0763008	0.363176	0.00456182	5.30081	5.30081	-year older
Education(=A/AS levels/NVQ/HND/HNC)									0.0459561	-0.00262363	0.0945358	0.0637317	0.00456182	10.0741	10.0741	-year older
Education (=Other professional qualifications)									0.0429224	-0.00606575	0.0919105	0.0859372	0.00456182	9.40906	9.40906	-year older
Education (=College or university degree)									0.0650617	0.0197163	0.110407	0.00492386	0.00456182	14.2622	14.2622	-year older
Townsend deprivation index									-0.00542728	-0.00955804	-0.00129651	0.0100244	0.00456182	-1.18972	1.18972	-year younger
BMI									-0.0382155	-0.0407552	-0.0356758	9.02556e-189	0.00456182	-8.37726	8.37726	-year younger
IPAQ activity group (ref=Low)
IPAQ activity group (=Moderate)									-0.0251989	-0.0564083	0.0060106	0.113546	0.00456182	-5.52387	5.52387	-year younger
IPAQ activity group (=High)									-0.0285572	-0.0602324	0.00311796	0.0772315	0.00456182	-6.26006	6.26006	-year younger
Smoking status (ref=Never)													0.00456182	0	0	-year older
Smoking status (=Current)									-0.0250431	-0.0475616	-0.00252452	0.0292871	0.00456182	-5.48971	5.48971	-year younger
Smoking status (=Previous)									-0.000878006	-0.0450163	0.0432603	0.9689	0.00456182	-0.192469	0.192469	-year younger
Alcohol intake Freq. (ref=Never)
Alcohol intake freq. (=Special occasions only)									-0.0010871	-0.0644652	0.062291	0.973181	0.00456182	-0.238305	0.238305	-year younger
Alcohol intake freq. (=One to three times a month)									-0.0519273	-0.111711	0.00785644	0.0886902	0.00456182	-11.383	11.383	-year younger
Alcohol intake freq. (=Once or twice a week)									-0.0489029	-0.103787	0.00598064	0.0807527	0.00456182	-10.7201	10.7201	-year younger
Alcohol intake freq. (=Three or four times a week)									-0.0572962	-0.111969	-0.0026229	0.0399842	0.00456182	-12.5599	12.5599	-year younger
Alcohol intake freq. (=Daily or almost daily)									-0.078936	-0.134686	-0.0231862	0.00552135	0.00456182	-17.3036	17.3036	-year younger
APOE genotype (ref=e3e3)
APOE genotype (=e2e3)									0.0276435	0.00284875	0.0524383	0.0288846	0.00456182	6.05976	6.05976	-year older
APOE genotype (=e2e2)									0.0441834	-0.0246062	0.112973	0.208082	0.00456182	9.6855	9.6855	-year older
APOE genotype (=e2e4)									0.00191172	-0.0650009	0.0688243	0.955345	0.00456182	0.419069	0.419069	-year older
APOE genotype (=e3e4)									-0.0260316	-0.0575851	0.0055218	0.105893	0.00456182	-5.70642	5.70642	-year younger
APOE genotype (=e4e4)									-0.0474977	-0.183385	0.0883896	0.493298	0.00456182	-10.412	10.412	-year younger
PC1									-0.00249233	-0.0080339	0.00304924	0.378056	0.00456182	-0.546345	0.546345	-year younger
PC2									0.000232512	-0.00602565	0.00649067	0.94195	0.00456182	0.0509691	0.0509691	-year older
PC3									-0.000188876	-0.00651009	0.00613234	0.953301	0.00456182	-0.0414036	0.0414036	-year younger
PC4									-0.000161933	-0.00346222	0.00313835	0.923388	0.00456182	-0.0354974	0.0354974	-year younger
PC5									-0.000901932	-0.00257741	0.000773549	0.2914	0.00456182	-0.197713	0.197713	-year younger
PC6									-0.00087644	-0.00674361	0.00499073	0.769692	0.00456182	-0.192125	0.192125	-year younger
PC7									-0.00225939	-0.00582326	0.00130449	0.21404	0.00456182	-0.495282	0.495282	-year younger
PC8									0.00234236	-0.00180695	0.00649167	0.268547	0.00456182	0.513471	0.513471	-year older
PC9									-0.0012559	-0.00401592	0.00150412	0.37248	0.00456182	-0.275307	0.275307	-year younger
PC10									-0.00198203	-0.00683699	0.00287294	0.423629	0.00456182	-0.434482	0.434482	-year younger
Assessment center (=Leeds)
Assessment center (=Manchester)									0.0527376	-0.00233413	0.107809	0.0605412	0.00456182	11.5607	11.5607	-year older
Assessment center (=Oxford)									-0.651781	-0.725578	-0.577985	7.58272e-67	0.00456182	-142.878	142.878	-year younger
Assessment center (=Cardiff)									-0.520977	-0.825339	-0.216616	0.000794868	0.00456182	-114.204	114.204	-year younger
Assessment center (=Glasgow)									-0.166404	-0.241958	-0.0908498	1.58818e-05	0.00456182	-36.4776	36.4776	-year younger
Assessment center (=Edinburgh)									-0.173876	-0.233783	-0.113969	1.29107e-08	0.00456182	-38.1155	38.1155	-year younger
Assessment center (=Stoke)									-0.0260167	-0.0849569	0.0329235	0.386965	0.00456182	-5.70315	5.70315	-year younger
Assessment center (=Reading)									-0.676955	-0.734394	-0.619517	3.76127e-117	0.00456182	-148.396	148.396	-year younger
Assessment center (=Bury)									-0.0176858	-0.0651647	0.0297931	0.465345	0.00456182	-3.87691	3.87691	-year younger
Assessment center (=Newcastle)									-0.269611	-0.312324	-0.226899	4.42882e-35	0.00456182	-59.1018	59.1018	-year younger
Assessment center (=Bristol)									-0.484524	-0.646944	-0.322104	5.05486e-09	0.00456182	-106.213	106.213	-year younger
Assessment center (=Barts)									-0.706935	-0.790375	-0.623494	1.11583e-61	0.00456182	-154.968	154.968	-year younger
Assessment center (=Nottingham)									-0.0193846	-0.0666567	0.0278876	0.421571	0.00456182	-4.24931	4.24931	-year younger
Assessment center (=Sheffield)									0.034117	-0.012863	0.0810969	0.154649	0.00456182	7.47881	7.47881	-year older
Assessment center (=Liverpool)									0.0121365	-0.034385	0.058658	0.609134	0.00456182	2.66046	2.66046	-year older
Assessment center (=Middlesborough)									-0.233234	-0.284803	-0.181664	8.06221e-19	0.00456182	-51.1274	51.1274	-year younger
Assessment center (=Hounslow)									-0.650937	-0.710845	-0.591029	5.58933e-100	0.00456182	-142.692	142.692	-year younger
Assessment center (=Croydon)									-0.700799	-0.773094	-0.628504	4.53163e-80	0.00456182	-153.623	153.623	-year younger
Assessment center (=Birmingham)									0.000117422	-0.0582064	0.0584412	0.996852	0.00456182	0.0257401	0.0257401	-year older
Assessment center (=Swansea)									0.168582	-0.764006	1.10117	0.723117	0.00456182	36.9551	36.9551	-year older
Assessment center (=Wrexham)									0.043158	-0.200252	0.286568	0.728208	0.00456182	9.46072	9.46072	-year older

[truncated: 18 more sheets: Table S65, Table S66, Table S67, Table S68, Table S69, Table S70, Table S71, Table S72, Table S73, Table S74, Table S75, Table S76, Table S77, Table S78, Table S79, Table S80, Table S81, Table S82]
