# Supplementary material for: Mid‐life leukocyte telomere length and dementia risk: An observational and mendelian randomization study of 435,046 UK Biobank participants
Source: Aging Cell. 2023 May 30;22(7):e13808. doi: 10.1111/acel.13808 (PMC10352557; doi:10.1111/acel.13808)
Supplement: Supplementary file 8 — TableS83 [file ACEL-22-e13808-s006.xlsx]

## Sheet: Table S83
Table S83 Mendelian randomization results
			IVW				MR-RAP				Weighted Median Based Method				MR-Egger
				95% CI				95% CI				95% CI				95% CI
Category	Outcome	Effect Size**	Estimate	Lower	Upper	P-Value	Estimate	Lower	Upper	P-Value	Estimate	Lower	Upper	P-Value	Estimate	Lower	Upper	P-Value
AD/ADRD	AD/ADRD	HR	1.17787	0.941087	1.47422	0.152808	1.17989	0.947025	1.47002	0.140287	1.06567	0.748425	1.51738	0.724276	1.0741	0.737644	1.56401	0.709282
AD/ADRD	AD	HR	1.05284	0.911099	1.21663	0.485203	1.05606	0.911598	1.22341	0.467386	1.02772	0.815069	1.29584	0.817208	1.05329	0.830297	1.33616	0.668843
AD/ADRD	VD	HR	0.83238	0.612615	1.13098	0.240795	0.830367	0.616106	1.11914	0.22218	0.768153	0.462401	1.27608	0.308416	0.723476	0.436464	1.19922	0.209342
Cognitive	General cognitive ability	Std. Beta	-0.01	-0.0696702	0.0503849	0.752881	0.00827785	-0.0556046	0.0721603	0.799518	-0.0419518	-0.129791	0.0458872	0.349234	0.0214105	-0.0710929	0.113914	0.650084
Cognitive	Reaction time	Std. Beta	-0.002	-0.0214122	0.0175883	0.847609	-0.00454693	-0.0225016	0.0134077	0.619646	-0.0160658	-0.0440595	0.0119279	0.260658	-0.0217882	-0.0512279	0.0076516	0.146904
Cognitive	Fluid Intelligence	Std. Beta	-0.006	-0.0447968	0.0335584	0.778622	0.0205333	-0.029909	0.0709755	0.424968	-0.00235431	-0.0535917	0.0488831	0.928241	0.0241797	-0.0327203	0.0810796	0.404908
Cognitive	Numeric memory	Std. Beta	-0.021	-0.0761961	0.0337587	0.449377	-0.0167402	-0.0771083	0.0436278	0.586784	-0.00951371	-0.100645	0.081618	0.837876	0.0222627	-0.0671717	0.111697	0.625628
Cognitive	Symbol digit substitution	Std. Beta	0.037	-0.019326	0.0936512	0.197253	0.0375358	-0.0196735	0.0947451	0.198458	0.0574106	-0.0388718	0.153693	0.242535	0.0325005	-0.0654155	0.130416	0.515334
Cognitive	Trail making part B	Std. Beta	0.032	-0.0298141	0.0942214	0.308801	0.0309486	-0.0310792	0.0929764	0.328114	0.0253803	-0.0802707	0.131031	0.637756	0.0552255	-0.0474187	0.15787	0.291647
Cognitive	Matrix pattern completion	Std. Beta	-0.027	-0.0961858	0.0415232	0.436573	-0.0242524	-0.0949916	0.0464869	0.50161	-0.0677273	-0.175472	0.0400173	0.217943	-0.119551	-0.229023	-0.0100793	0.0323207
T1 and T2 FLAIR images	Total volume of WMH	Std. Beta	0.00120379	-0.062848	0.0652556	0.970616	-0.00632918	-0.0669105	0.0542522	0.837755	-0.0328322	-0.118182	0.0525175	0.450876	-0.00910875	-0.103937	0.0857194	0.850669
T1-weighted struc. imag.	Volume of cuneus	Std. Beta	-0.0154076	-0.0699959	0.0391807	0.580126	-0.0137899	-0.0677193	0.0401396	0.616253	-0.0453016	-0.127952	0.0373492	0.282701	-0.030134	-0.117346	0.0570781	0.498268
T1-weighted struc. imag.	Volume of entorhinal	Std. Beta	0.011919	-0.0499932	0.0738313	0.705935	0.01967	-0.0413788	0.0807188	0.527711	0.0336279	-0.0587427	0.125998	0.475516	0.0294148	-0.0672051	0.126035	0.550715
T1-weighted struc. imag.	Volume of inferiorparietal	Std. Beta	0.00328176	-0.049471	0.0560345	0.902954	0.00812486	-0.0507983	0.067048	0.786962	-0.0163749	-0.0935673	0.0608174	0.677578	-0.0104178	-0.0909673	0.0701317	0.79989
T1-weighted struc. imag.	Volume of parahippocampal	Std. Beta	0.00282938	-0.0605359	0.0661947	0.930261	0.0135585	-0.0482469	0.0753639	0.667222	-0.0223107	-0.114903	0.0702811	0.636735	0.057936	-0.0400985	0.15597	0.246745
T1-weighted struc. imag.	Volume of precuneus	Std. Beta	-0.0166217	-0.0679227	0.0346793	0.525406	-0.0222076	-0.0712454	0.0268303	0.374755	-0.0163697	-0.0863011	0.0535616	0.646382	-0.0710188	-0.147617	0.00557932	0.0691861
T1-weighted struc. imag.	Volume of hippocampus	Std. Beta	0.00999371	-0.0458291	0.0658165	0.725676	0.0154653	-0.0433661	0.0742966	0.606396	-0.0103607	-0.0940932	0.0733718	0.808379	-0.00606052	-0.0948029	0.0826818	0.893519
FA	Sagittal stratum*	Std. Beta	-0.136463	-0.203393	-0.0695337	6.44e-05	-0.144158	-0.213681	-0.074634	4.82e-05	-0.126623	-0.223276	-0.029969	0.0102381	-0.229856	-0.332888	-0.126823	1.23e-05
FA	Posterior corona radiata*	Std. Beta	-0.113831	-0.185909	-0.0417531	0.00197	-0.122548	-0.190164	-0.0549329	0.000382	-0.0779008	-0.175348	0.0195467	0.117157	-0.182349	-0.290701	-0.0739969	0.000972091
FA	Retrolenticular part of internal capsule*	Std. Beta	-0.111855	-0.184372	-0.0393378	0.0025	-0.122822	-0.193984	-0.0516599	0.000718	-0.161157	-0.259034	-0.0632796	0.00125043	-0.244791	-0.352217	-0.137366	7.96e-06
FA	Genu of corpus callosum*	Std. Beta	-0.106806	-0.172326	-0.0412857	0.0013984	-0.11105	-0.179245	-0.0428559	0.00141448	-0.0839264	-0.175656	0.00780349	0.0729	-0.185742	-0.28608	-0.0854046	0.000285
FA	Posterior thalamic radiation*	Std. Beta	-0.1062	-0.166902	-0.0454988	0.000606	-0.107062	-0.163246	-0.0508768	0.000188	-0.132837	-0.225288	-0.0403857	0.00486	-0.153128	-0.249444	-0.0568116	0.00183
FA	Body of corpus callosum*	Std. Beta	-0.104975	-0.17026	-0.0396914	0.00162388	-0.107135	-0.174207	-0.0400631	0.00174403	-0.112845	-0.208616	-0.017074	0.0209	-0.169748	-0.271243	-0.0682529	0.00105
FA	Splenium of corpus callosum*	Std. Beta	-0.104482	-0.172051	-0.0369131	0.00244	-0.107975	-0.16976	-0.0461902	0.000614	-0.150864	-0.249956	-0.0517718	0.00285	-0.20568	-0.310489	-0.10087	0.00012
FA	Anterior corona radiata*	Std. Beta	-0.0934574	-0.164433	-0.022482	0.00985723	-0.0926476	-0.161772	-0.023523	0.00861569	-0.0851481	-0.172253	0.00195682	0.0554	-0.170253	-0.273011	-0.0674951	0.00116
FA	Superior longitudinal fasciculus*	Std. Beta	-0.0884915	-0.154066	-0.0229168	0.00817	-0.0935721	-0.156526	-0.0306182	0.00358	-0.0878795	-0.189383	0.0136244	0.0897179	-0.182821	-0.285181	-0.0804599	0.000464247
FA	Cingulum cingulate gyrus*	Std. Beta	-0.0859625	-0.151813	-0.0201117	0.0105106	-0.086275	-0.158018	-0.0145318	0.0184252	-0.124459	-0.215548	-0.0333694	0.00741	-0.164923	-0.266602	-0.0632441	0.00148
FA	External capsule	Std. Beta	-0.0681849	-0.135683	-0.000686699	0.0477143	-0.0740176	-0.138949	-0.00908616	0.0254679	-0.0575935	-0.151752	0.0365651	0.231	-0.153706	-0.255009	-0.0524023	0.00294
FA	Uncinate fasciculus	Std. Beta	-0.060439	-0.125424	0.00454635	0.0683268	-0.0611576	-0.122871	0.000555479	0.0520981	-0.0322019	-0.131554	0.0671503	0.525258	-0.0496755	-0.152683	0.0533318	0.345
FA	Middle cerebellar peduncle	Std. Beta	-0.0549265	-0.117014	0.0071609	0.0829341	-0.0583144	-0.118499	0.00186991	0.0575555	-0.0906227	-0.18411	0.00286505	0.0574465	-0.152283	-0.250923	-0.0536424	0.00247953
FA	Cerebral peduncle	Std. Beta	-0.0543632	-0.120994	0.0122679	0.109798	-0.0600007	-0.124614	0.00461244	0.0687512	-0.0590436	-0.15634	0.0382526	0.234	-0.158235	-0.259591	-0.0568796	0.00221
FA	Inferior cerebellar peduncle	Std. Beta	-0.0538234	-0.120093	0.0124464	0.111417	-0.0574123	-0.121265	0.00644084	0.0780248	-0.0841549	-0.176915	0.00860567	0.0754	-0.110317	-0.213084	-0.00754886	0.0354
FA	Posterior limb of internal capsule	Std. Beta	-0.048735	-0.125556	0.0280862	0.214	-0.0710674	-0.143687	0.00155202	0.0551	-0.0943427	-0.196257	0.00757172	0.0696241	-0.221729	-0.331439	-0.112018	7.46e-05
FA	Tapetum	Std. Beta	-0.04438	-0.110549	0.0217893	0.18866	-0.0437567	-0.104716	0.0172029	0.159469	-0.0725616	-0.171212	0.0260889	0.149	-0.0650463	-0.167506	0.0374133	0.213
FA	Superior cerebellar peduncle	Std. Beta	-0.04218	-0.110941	0.0265811	0.229249	-0.0403167	-0.105491	0.0248577	0.225349	-0.108717	-0.203281	-0.0141521	0.0242413	-0.113848	-0.217951	-0.00974415	0.0320796
FA	Superior corona radiata	Std. Beta	-0.0398523	-0.10657	0.0268648	0.241699	-0.0505064	-0.120593	0.0195805	0.157832	-0.0484055	-0.14348	0.0466693	0.318338	-0.174643	-0.27638	-0.0729055	0.000767
FA	Cingulum hippocampus	Std. Beta	-0.0398109	-0.099571	0.0199492	0.191659	-0.0418041	-0.102587	0.0189785	0.177661	-0.0430524	-0.138002	0.0518971	0.374167	-0.0607357	-0.158211	0.0367392	0.221997
FA	Anterior limb of internal capsule	Std. Beta	-0.0369034	-0.112507	0.0387002	0.338723	-0.0575122	-0.13409	0.019065	0.14102	-0.0188299	-0.122868	0.0852084	0.723	-0.153866	-0.262882	-0.0448492	0.00567
FA	Medial lemniscus	Std. Beta	-0.0326832	-0.0999124	0.0345459	0.340676	-0.0368937	-0.101508	0.0277208	0.263096	-0.0744639	-0.16848	0.0195518	0.121	-0.104913	-0.208242	-0.00158349	0.0466
FA	Corticospinal tract	Std. Beta	-0.0237396	-0.0856567	0.0381774	0.45237	-0.0292226	-0.0950517	0.0366065	0.384268	-0.0610666	-0.150399	0.0282655	0.180306	-0.103727	-0.201847	-0.00560611	0.0382704
FA	Superior fronto-occipital fasciculus	Std. Beta	1.97e-05	-0.0600167	0.0600561	0.999488	0.000502262	-0.0587157	0.0597202	0.986737	0.0226855	-0.0647295	0.1101	0.611	-0.0319356	-0.128381	0.0645099	0.516
FA	Fornix	Std. Beta	0.004646	-0.057157	0.066449	0.883	0.0150124	-0.0436604	0.0736851	0.616	0.0394375	-0.0438877	0.122763	0.354	0.0569976	-0.0357325	0.149728	0.228
FA	Fornix cres+stria terminalis	Std. Beta	0.00860551	-0.0567197	0.0739307	0.796258	0.00928719	-0.0511792	0.0697535	0.763387	-0.00585178	-0.092176	0.0804725	0.894	-0.0377221	-0.134092	0.0586474	0.443
FA	Pontine crossing tract	Std. Beta	0.058355	-0.00710102	0.123811	0.080579	0.0639354	-0.00315912	0.13103	0.0618067	0.0626152	-0.0336905	0.158921	0.202553	0.0334698	-0.0705742	0.137514	0.528369
MD	Pontine crossing tract	Std. Beta	-0.0691918	-0.138013	-0.000370553	0.0487792	-0.0700412	-0.148871	0.00878904	0.0816062	-0.0558957	-0.15417	0.0423788	0.264948	-0.0239304	-0.129601	0.0817397	0.657
MD	Medial lemniscus	Std. Beta	-0.0241157	-0.0821681	0.0339366	0.415533	-0.0221405	-0.0850409	0.0407599	0.490261	-0.0317619	-0.126046	0.0625222	0.509086	0.0146898	-0.0829612	0.112341	0.768116
MD	Corticospinal tract	Std. Beta	-0.0234951	-0.0940394	0.0470491	0.5139	-0.0244854	-0.0977584	0.0487876	0.512496	-0.0342084	-0.132809	0.0643918	0.496511	0.0107846	-0.0969918	0.118561	0.844513
MD	Superior cerebellar peduncle	Std. Beta	-0.0231949	-0.0850898	0.0387001	0.462651	-0.0263086	-0.0881849	0.0355677	0.404653	0.00414239	-0.0943588	0.102644	0.934	0.0140056	-0.0863352	0.114346	0.784
MD	Fornix	Std. Beta	-0.0216368	-0.086007	0.0427334	0.51	-0.0352833	-0.0951572	0.0245905	0.248	-0.0628206	-0.145299	0.019658	0.135	-0.0857183	-0.179377	0.00794033	0.0728
MD	Anterior limb of internal capsule	Std. Beta	0.0119454	-0.051464	0.0753548	0.711957	0.018	-0.0416308	0.0775885	0.554424	0.00595702	-0.0799382	0.0918523	0.892	0.0825542	-0.0146557	0.179764	0.096
MD	Posterior limb of internal capsule	Std. Beta	0.0176793	-0.0437315	0.0790902	0.572586	0.0200228	-0.0413655	0.0814111	0.522645	0.0376103	-0.0546016	0.129822	0.424	0.115345	0.0174204	0.213269	0.021
MD	Fornix cres+stria terminalis	Std. Beta	0.0296894	-0.0253745	0.0847534	0.290614	0.029529	-0.0273587	0.0864166	0.308978	0.02905	-0.0575133	0.115613	0.511	0.0524195	-0.0386221	0.143461	0.259
MD	Superior fronto-occipital fasciculus	Std. Beta	0.0371471	-0.0218846	0.0961789	0.217443	0.0300409	-0.0311488	0.0912306	0.335929	0.0360678	-0.0506081	0.122744	0.415	0.0434899	-0.0480101	0.13499	0.352
MD	Inferior cerebellar peduncle	Std. Beta	0.0398519	-0.0252046	0.104908	0.23	0.0401896	-0.0267993	0.107178	0.239647	0.0229078	-0.0740166	0.119832	0.643198	0.101871	-0.000534274	0.204277	0.0512073
MD	Tapetum	Std. Beta	0.0417016	-0.0212071	0.10461	0.193861	0.0394166	-0.019426	0.0982591	0.189213	0.0285159	-0.063418	0.12045	0.543	0.0398935	-0.0588687	0.138656	0.429
MD	Cerebral peduncle	Std. Beta	0.0520379	-0.00938418	0.11346	0.0968105	0.0554723	-0.00616183	0.117107	0.0777289	0.0750839	-0.021526	0.171694	0.127694	0.153917	0.054259	0.253575	0.00246939
MD	External capsule	Std. Beta	0.0657909	0.00379681	0.127785	0.0375254	0.0713968	0.0127966	0.129997	0.0169421	0.0704567	-0.0213952	0.162309	0.133	0.1395	0.043204	0.235795	0.00452
MD	Middle cerebellar peduncle	Std. Beta	0.0659963	-0.00118705	0.13318	0.0541876	0.0684736	0.00264752	0.1343	0.0414706	0.10896	0.0105716	0.207348	0.0299646	0.102347	-0.00255754	0.207251	0.055853
MD	Splenium of corpus callosum*	Std. Beta	0.0883338	0.02792	0.148748	0.00416	0.0883659	0.0286564	0.148075	0.00372	0.107577	0.0171577	0.197997	0.019707	0.12306	0.0259672	0.220152	0.013
MD	Body of corpus callosum*	Std. Beta	0.0907487	0.0229475	0.15855	0.00870777	0.0902421	0.0219255	0.158559	0.00962564	0.09919	0.00842632	0.189954	0.0322	0.134443	0.0324525	0.236433	0.00978
MD	Superior corona radiata*	Std. Beta	0.0969815	0.0343235	0.15964	0.00241643	0.0936558	0.0337042	0.153607	0.00219982	0.0784102	-0.0101083	0.166929	0.0825	0.126286	0.0300218	0.22255	0.0101
MD	Genu of corpus callosum*	Std. Beta	0.0987334	0.031712	0.165755	0.00388508	0.103048	0.034532	0.171565	0.00320066	0.0993232	0.0115613	0.187085	0.0265	0.185736	0.0859974	0.285475	0.000262
MD	Uncinate fasciculus*	Std. Beta	0.109105	0.049833	0.168376	0.000308783	0.110982	0.0529544	0.16901	0.000177845	0.112702	0.0177669	0.207636	0.02	0.147183	0.050026	0.24434	0.00299
MD	Cingulum hippocampus*	Std. Beta	0.123901	0.0642686	0.183533	4.65e-05	0.126403	0.0659848	0.18682	4.12e-05	0.139712	0.0433949	0.236029	0.00446896	0.178083	0.0792983	0.276868	0.000410407
MD	Anterior corona radiata*	Std. Beta	0.126338	0.0582576	0.194417	0.000276	0.125675	0.059891	0.191459	0.000180855	0.122799	0.0314606	0.214137	0.00841	0.206646	0.106784	0.306507	5e-05
MD	Posterior corona radiata*	Std. Beta	0.12862	0.0636097	0.193631	0.000105452	0.127717	0.0654784	0.189956	5.77e-05	0.109632	0.0183032	0.200961	0.0186	0.131285	0.0326822	0.229889	0.00906
MD	Retrolenticular part of internal capsule*	Std. Beta	0.139288	0.0698495	0.208727	8.44e-05	0.144654	0.0790671	0.21024	1.54e-05	0.174332	0.0737232	0.27494	0.000683351	0.236567	0.131833	0.341301	9.55e-06
MD	Cingulum cingulate gyrus*	Std. Beta	0.146779	0.0824281	0.21113	7.8e-06	0.149535	0.0878848	0.211185	1.99e-06	0.177171	0.0822926	0.272049	0.000252277	0.221441	0.119969	0.322912	1.89e-05
MD	Posterior thalamic radiation*	Std. Beta	0.157	0.0859398	0.22806	1.49e-05	0.159616	0.0954622	0.22377	1.08e-06	0.169018	0.0715181	0.266517	0.000679688	0.225847	0.121591	0.330103	2.18e-05
MD	Superior longitudinal fasciculus*	Std. Beta	0.164716	0.0983652	0.231067	1.14e-06	0.169189	0.107181	0.231198	8.91e-08	0.154123	0.0611689	0.247078	0.00115517	0.208422	0.107052	0.309792	5.58e-05
MD	Sagittal stratum*	Std. Beta	0.176723	0.106532	0.246915	8.03e-07	0.181466	0.115665	0.247268	6.48e-08	0.196986	0.0998087	0.294163	7.1e-05	0.291	0.186062	0.39533	5.17e-08
*Significant at the false discovery rate < 0.05 level;
**HR: Hazard Ratio; Std: Standardized
